# Supplementary material for: (E)-3-(4-Fluoro­phen­yl)-1-[4-(methyl­sulfan­yl)phen­yl]prop-2-en-1-one
Source: Acta Crystallogr Sect E Struct Rep Online. 2008 Oct 15;64(Pt 11):o2118–9. doi: 10.1107/S1600536808032807 (PMC2959522; doi:10.1107/S1600536808032807)
Supplement: Supplementary file 1 [file e-64-o2118-sup1.cif]

##############################################################################
###                                                                        ###
###        Electronic paper (Acta Crystallographica Section E)             ###
###                                                                        ###
##############################################################################
#                                                                            #
# This CIF contains the data in a paper accepted for publication in Acta     #
# Crystallographica Section E. It conforms to the requirements of Notes      #
# for Authors for Section E, and has been peer reviewed under the auspices   #
# of the IUCr Commission on Journals.                                        #
#                                                                            #
# Full details of the Crystallographic Information File format               #
# are given in the paper "The Crystallographic Information File (CIF):       #
# a New Standard Archive File for Crystallography" by S. R. Hall, F. H.      #
# Allen and I. D. Brown [Acta Cryst. (1991), A47, 655-685].                  #
#                                                                            #
# The current version of the core CIF dictionary is obtainable from          #
# ftp://ftp.iucr.org/pub/cif_core.dic. The current version number is 2.4.    #
#                                                                            #
# Software is freely available for graphical display of the structure(s) in  #
# this CIF.  For information consult the CIF home page http://www.iucr.org/  #
# cif/home.html                                                              #
#                                                                            #
# This file may be used for bona fide research purposes within the           #
# scientific community so long as proper attribution is given to the journal # 
# article from which it was obtained.                                        #
#                                                                            #
##############################################################################
                                             
data_global
_audit_creation_method     'PLATON <TABLE ACC> option'
_journal_date_recd_electronic     2008-10-05
_journal_date_accepted     2008-10-10
_journal_name_full     'Acta Crystallographica, Section E'
_journal_year     2008
_journal_volume     64
_journal_issue     11
_journal_page_first     o2118
_journal_page_last     o2119
_journal_paper_category     QO
_journal_coeditor_code     LH2707
_publ_contact_author_name
;
A. Thiruvalluvar
;
_publ_contact_author_address
;
PG Research Department of Physics
Rajah Serfoji Government College (Autonomous)
Thanjavur-613 005
Tamil Nadu
India
;
_publ_contact_author_email     athiru@vsnl.net
_publ_contact_author_fax     'none'
_publ_contact_author_phone     '+91(4362)255490'
_publ_section_title
;
(<i>E</i>)-3-(4-Fluorophenyl)-1-[4-(methylsulfanyl)phenyl]prop-2-en-1-one
;
loop_
    _publ_author_name
    _publ_author_footnote
    _publ_author_address
    'N. Anuradha' .
;
PG Research Department of Physics,
Rajah Serfoji Government College (Autonomous),
Thanjavur 613 005,
Tamil Nadu,
India
;
    'A. Thiruvalluvar' .
;
PG Research Department of Physics,
Rajah Serfoji Government College (Autonomous),
Thanjavur 613 005,
Tamil Nadu,
India
;
    'M. Mahalinga' .
;
SeQuent Scientific Limited,
120 A&B Industrial Area,
Baikampady,
New Mangalore 575 011,
India
;
    'R. J. Butcher' .
;
Department of Chemistry,
Howard University,
525 College Street NW,
Washington
DC 20059,
USA
;
data_I
_chemical_name_systematic
;
(E)-3-(4-Fluorophenyl)-1-[4-(methylsulfanyl)phenyl]prop-2-en-1-one
;
_chemical_name_common     chalcone
_chemical_formula_moiety     'C16 H13 F O S'
_chemical_formula_sum     'C16 H13 F O S'
_chemical_formula_structural     'C16 H13 F O S'
_chemical_formula_iupac     'C16 H13 F O S'
_chemical_formula_weight     272.33
_chemical_melting_point     398.0(10)
_symmetry_cell_setting     Monoclinic
_symmetry_space_group_name_H-M     'P 21/c'
_symmetry_space_group_name_Hall     '-P 2ybc'
loop_
    _symmetry_equiv_pos_site_id
    _symmetry_equiv_pos_as_xyz
    1 x,y,z
    2 -x,1/2+y,1/2-z
    3 -x,-y,-z
    4 x,1/2-y,1/2+z
_cell_length_a     29.7846(9)
_cell_length_b     5.7070(3)
_cell_length_c     7.7071(4)
_cell_angle_alpha     90
_cell_angle_beta     90.781(3)
_cell_angle_gamma     90
_cell_volume     1309.94(10)
_cell_formula_units_Z     4
_cell_measurement_reflns_used     5213
_cell_measurement_theta_min     4.6486
_cell_measurement_theta_max     32.3965
_cell_measurement_temperature     200(2)
_cell_special_details
;
;
_exptl_crystal_description     chunk
_exptl_crystal_colour     colourless
_exptl_crystal_size_max     0.44
_exptl_crystal_size_mid     0.41
_exptl_crystal_size_min     0.31
_exptl_crystal_size_rad     ?
_exptl_crystal_density_diffrn     1.381
_exptl_crystal_density_meas     ?
_exptl_crystal_density_method     'Not Measured'
_exptl_crystal_F_000     568
_exptl_absorpt_coefficient_mu     0.247
_exptl_absorpt_correction_type     'multi-scan'
_exptl_absorpt_process_details     '(CrysAlis RED; Oxford Diffraction, 2008)'
_exptl_absorpt_correction_T_min     0.94526
_exptl_absorpt_correction_T_max     1.00000
_exptl_special_details
;
;
_diffrn_ambient_temperature     200(2)
_diffrn_radiation_type     MoK\a
_diffrn_radiation_wavelength     0.71073
_diffrn_radiation_source     'fine-focus sealed tube'
_diffrn_radiation_monochromator     graphite
_diffrn_measurement_device_type     'Oxford Diffraction R Gemini'
_diffrn_measurement_method     '\f and \w'
_diffrn_detector_area_resol_mean     10.5081
_diffrn_reflns_number     11708
_diffrn_reflns_av_R_equivalents     0.0239
_diffrn_reflns_av_sigmaI/netI     0.0390
_diffrn_reflns_theta_min     4.66
_diffrn_reflns_theta_max     32.46
_diffrn_reflns_theta_full     25.00
_diffrn_measured_fraction_theta_max     0.912
_diffrn_measured_fraction_theta_full     0.991
_diffrn_reflns_limit_h_min     -44
_diffrn_reflns_limit_h_max     43
_diffrn_reflns_limit_k_min     -8
_diffrn_reflns_limit_k_max     8
_diffrn_reflns_limit_l_min     -11
_diffrn_reflns_limit_l_max     11
_diffrn_standards_number     0
_diffrn_standards_interval_count     0
_diffrn_standards_interval_time     0
_diffrn_standards_decay_%     0
_refine_special_details
;
Refinement of <i>F</i>^2^ against ALL reflections. The weighted <i>R</i>-factor
<i>wR</i> and goodness of fit <i>S</i> are based on <i>F</i>^2^, conventional
<i>R</i>-factors <i>R</i> are based on <i>F</i>, with <i>F</i> set to zero for
negative <i>F</i>^2^. The threshold expression of <i>F</i>^2^ >
2\s(<i>F</i>^2^) is used only for calculating <i>R</i>-factors(gt) <i>etc</i>.
and is not relevant to the choice of reflections for refinement.
<i>R</i>-factors based on <i>F</i>^2^ are statistically about twice as large
as those based on <i>F</i>, and <i>R</i>- factors based on ALL data will be
even larger.
;
_reflns_number_total     4318
_reflns_number_gt     2944
_reflns_threshold_expression     I>2\s(I)
_refine_ls_structure_factor_coef     Fsqd
_refine_ls_matrix_type     full
_refine_ls_R_factor_all     0.0675
_refine_ls_R_factor_gt     0.0422
_refine_ls_wR_factor_gt     0.1089
_refine_ls_wR_factor_ref     0.1175
_refine_ls_goodness_of_fit_ref     1.050
_refine_ls_restrained_S_all     1.050
_refine_ls_number_reflns     4318
_refine_ls_number_parameters     172
_refine_ls_number_restraints     0
_refine_ls_hydrogen_treatment     constr
_refine_ls_weighting_scheme     calc
_refine_ls_weighting_details
          'calc w=1/[\s^2^(Fo^2^)+(0.0594P)^2^+0.198P] where P=(Fo^2^+2Fc^2^)/3'
_atom_sites_solution_hydrogens     geom
_atom_sites_solution_primary     direct
_atom_sites_solution_secondary     difmap
_refine_ls_shift/su_max     0.001
_refine_ls_shift/su_max_lt     0.001
_refine_ls_shift/su_mean     0.000
_refine_diff_density_max     0.305
_refine_diff_density_min     -0.261
_refine_ls_extinction_method     none
_refine_ls_extinction_coef     ?
loop_
    _atom_type_symbol
    _atom_type_description
    _atom_type_scat_dispersion_real
    _atom_type_scat_dispersion_imag
    _atom_type_scat_source
    S S 0.1246 0.1234 'International Tables Vol C Tables 4.2.6.8 and 6.1.1.4'
    O O 0.0106 0.0060 'International Tables Vol C Tables 4.2.6.8 and 6.1.1.4'
    F F 0.0171 0.0103 'International Tables Vol C Tables 4.2.6.8 and 6.1.1.4'
    H H 0.0000 0.0000 'International Tables Vol C Tables 4.2.6.8 and 6.1.1.4'
    C C 0.0033 0.0016 'International Tables Vol C Tables 4.2.6.8 and 6.1.1.4'
_computing_data_collection     'CrysAlis CCD (Oxford Diffraction, 2008)'
_computing_cell_refinement     'CrysAlis RED (Oxford Diffraction, 2008)'
_computing_data_reduction     'CrysAlis RED (Oxford Diffraction, 2008)'
_computing_structure_solution     'SHELXS97 (Sheldrick, 2008)'
_computing_structure_refinement     'SHELXL97 (Sheldrick, 2008)'
_computing_molecular_graphics     'ORTEP-3 (Farrugia, 1997)'
_computing_publication_material     'PLATON (Spek, 2003)'
loop_
    _atom_site_type_symbol
    _atom_site_label
    _atom_site_fract_x
    _atom_site_fract_y
    _atom_site_fract_z
    _atom_site_U_iso_or_equiv
    _atom_site_thermal_displace_type
    _atom_site_calc_flag
    _atom_site_refinement_flags
    _atom_site_occupancy
    S S1 0.058930(10)
                    0.50390(7) -0.09311(5) 0.03400(10)
                                                     Uani d . 1.000
    F F1 0.46877(3) -0.30207(18) 0.05308(14) 0.0517(3) Uani d . 1.000
    O O1 0.26356(3) 0.6477(2) 0.26067(15) 0.0456(4) Uani d . 1.000
    C C1 0.25225(4) 0.4852(2) 0.16574(17) 0.0276(3) Uani d . 1.000
    C C2 0.28346(4) 0.2940(3) 0.12373(18) 0.0301(4) Uani d . 1.000
    C C3 0.32640(4) 0.3052(3) 0.17803(17) 0.0280(4) Uani d . 1.000
    C C4 0.04253(5) 0.2032(3) -0.1219(2) 0.0406(5) Uani d . 1.000
    C C11 0.36238(4) 0.1383(2) 0.14776(16) 0.0261(3) Uani d . 1.000
    C C12 0.40612(4) 0.1995(3) 0.19971(18) 0.0311(4) Uani d . 1.000
    C C13 0.44234(4) 0.0527(3) 0.16800(19) 0.0348(4) Uani d . 1.000
    C C14 0.43389(4) -0.1553(3) 0.08458(18) 0.0340(4) Uani d . 1.000
    C C15 0.39128(4) -0.2253(3) 0.03214(18) 0.0320(4) Uani d . 1.000
    C C16 0.35546(4) -0.0773(3) 0.06567(17) 0.0284(3) Uani d . 1.000
    C C21 0.20523(4) 0.4821(2) 0.09295(15) 0.0236(3) Uani d . 1.000
    C C22 0.17716(4) 0.6710(2) 0.12904(17) 0.0273(4) Uani d . 1.000
    C C23 0.13282(4) 0.6734(2) 0.07161(17) 0.0283(4) Uani d . 1.000
    C C24 0.11552(4) 0.4850(2) -0.02440(15) 0.0242(3) Uani d . 1.000
    C C25 0.14336(4) 0.2957(3) -0.06185(17) 0.0284(4) Uani d . 1.000
    C C26 0.18779(4) 0.2943(2) -0.00286(17) 0.0277(3) Uani d . 1.000
    H H2 0.27322 0.16294 0.05831 0.0361 Uiso calc R 1.000
    H H3 0.33432 0.43933 0.24477 0.0336 Uiso calc R 1.000
    H H4A 0.01108 0.19622 -0.16057 0.0609 Uiso calc R 1.000
    H H4B 0.04601 0.11943 -0.01154 0.0609 Uiso calc R 1.000
    H H4C 0.06157 0.12997 -0.20931 0.0609 Uiso calc R 1.000
    H H12 0.41112 0.34423 0.25774 0.0373 Uiso calc R 1.000
    H H13 0.47196 0.09498 0.20296 0.0418 Uiso calc R 1.000
    H H15 0.38671 -0.37078 -0.02529 0.0384 Uiso calc R 1.000
    H H16 0.32590 -0.12312 0.03247 0.0341 Uiso calc R 1.000
    H H22 0.18857 0.79998 0.19391 0.0327 Uiso calc R 1.000
    H H23 0.11413 0.80338 0.09752 0.0339 Uiso calc R 1.000
    H H25 0.13202 0.16744 -0.12769 0.0340 Uiso calc R 1.000
    H H26 0.20647 0.16408 -0.02808 0.0332 Uiso calc R 1.000
loop_
    _atom_site_aniso_label
    _atom_site_aniso_U_11
    _atom_site_aniso_U_22
    _atom_site_aniso_U_33
    _atom_site_aniso_U_12
    _atom_site_aniso_U_13
    _atom_site_aniso_U_23
    S1 0.0219(2) 0.0389(2) 0.0411(2) 0.00320(10)
                                               -0.00380(10)
                                                          0.0049(2)
    F1 0.0332(4) 0.0550(6) 0.0669(6) 0.0198(4) -0.0025(4) -0.0060(5)
    O1 0.0307(5) 0.0469(7) 0.0590(7) 0.0045(5) -0.0097(5) -0.0244(6)
    C1 0.0230(5) 0.0306(7) 0.0292(6) 0.0010(5) 0.0002(4) -0.0019(6)
    C2 0.0246(6) 0.0310(7) 0.0345(7) 0.0028(5) -0.0026(5) -0.0051(6)
    C3 0.0265(6) 0.0297(7) 0.0278(6) 0.0008(5) -0.0022(5) -0.0016(5)
    C4 0.0280(7) 0.0479(10) 0.0459(8) -0.0041(6) -0.0028(6) -0.0090(7)
    C11 0.0224(5) 0.0306(7) 0.0251(6) 0.0008(5) -0.0025(4) 0.0031(5)
    C12 0.0275(6) 0.0317(7) 0.0340(7) -0.0016(5) -0.0065(5) 0.0002(6)
    C13 0.0235(6) 0.0412(9) 0.0396(7) 0.0003(5) -0.0061(5) 0.0039(7)
    C14 0.0258(6) 0.0382(8) 0.0378(7) 0.0091(5) -0.0013(5) 0.0040(6)
    C15 0.0306(6) 0.0294(7) 0.0360(7) 0.0026(5) -0.0032(5) -0.0003(6)
    C16 0.0241(5) 0.0302(7) 0.0309(6) -0.0008(5) -0.0037(5) 0.0028(6)
    C21 0.0216(5) 0.0252(7) 0.0239(5) 0.0007(5) 0.0023(4) 0.0011(5)
    C22 0.0260(6) 0.0239(7) 0.0319(6) 0.0007(5) 0.0008(5) -0.0023(5)
    C23 0.0276(6) 0.0239(7) 0.0333(7) 0.0062(5) 0.0021(5) 0.0000(5)
    C24 0.0211(5) 0.0285(7) 0.0230(5) 0.0018(5) 0.0012(4) 0.0038(5)
    C25 0.0261(6) 0.0286(7) 0.0303(6) 0.0005(5) -0.0016(5) -0.0060(5)
    C26 0.0235(5) 0.0276(7) 0.0319(6) 0.0046(5) 0.0011(5) -0.0045(5)
_geom_special_details
;
Bond distances, angles <i>etc</i>. have been calculated using the rounded
fractional coordinates. All su's are estimated from the variances of the
(full) variance-covariance matrix. The cell e.s.d.'s are taken into account in
the estimation of distances, angles and torsion angles
;
loop_
    _geom_bond_atom_site_label_1
    _geom_bond_atom_site_label_2
    _geom_bond_site_symmetry_1
    _geom_bond_site_symmetry_2
    _geom_bond_distance
    _geom_bond_publ_flag
    S1 C4 . . 1.7972(17) no
    S1 C24 . . 1.7631(12) no
    F1 C14 . . 1.3589(17) no
    O1 C1 . . 1.2256(17) no
    C1 C2 . . 1.4724(19) no
    C1 C21 . . 1.5016(17) no
    C2 C3 . . 1.3418(17) no
    C3 C11 . . 1.4550(19) no
    C11 C12 . . 1.4019(17) no
    C11 C16 . . 1.398(2) no
    C12 C13 . . 1.390(2) no
    C13 C14 . . 1.372(2) no
    C14 C15 . . 1.3855(18) no
    C15 C16 . . 1.388(2) no
    C21 C22 . . 1.3946(16) no
    C21 C26 . . 1.3976(17) no
    C22 C23 . . 1.3872(17) no
    C23 C24 . . 1.3995(17) no
    C24 C25 . . 1.3945(19) no
    C25 C26 . . 1.3934(17) no
    C2 H2 . . 0.9500 no
    C3 H3 . . 0.9500 no
    C4 H4A . . 0.9800 no
    C4 H4B . . 0.9800 no
    C4 H4C . . 0.9800 no
    C12 H12 . . 0.9500 no
    C13 H13 . . 0.9500 no
    C15 H15 . . 0.9500 no
    C16 H16 . . 0.9500 no
    C22 H22 . . 0.9500 no
    C23 H23 . . 0.9500 no
    C25 H25 . . 0.9500 no
    C26 H26 . . 0.9500 no
loop_
    _geom_contact_atom_site_label_1
    _geom_contact_atom_site_label_2
    _geom_contact_distance
    _geom_contact_site_symmetry_1
    _geom_contact_site_symmetry_2
    _geom_contact_publ_flag
    S1 H4A 3.0100 . 2_554 no
    S1 H4C 3.0600 . 4_555 no
    S1 H23 3.1200 . 4_564 no
    F1 F1 3.0456(14) . 3_645 no
    F1 H13 2.6300 . 2_645 no
    O1 H3 2.4200 . . no
    O1 H16 2.8900 . 1_565 no
    O1 H22 2.4400 . . no
    O1 H2 2.9100 . 4_555 no
    O1 H16 2.7800 . 4_555 no
    C1 C26 3.5900(18) . 4_555 no
    C3 C15 3.498(2) . 1_565 no
    C3 C16 3.466(2) . 4_555 no
    C12 C15 3.553(2) . 1_565 no
    C15 C12 3.553(2) . 1_545 no
    C15 C3 3.498(2) . 1_545 no
    C16 C3 3.466(2) . 4_554 no
    C21 C26 3.5364(17) . 4_555 no
    C26 C21 3.5364(17) . 4_554 no
    C26 C1 3.5900(18) . 4_554 no
    C1 H26 2.8700 . 4_555 no
    C2 H26 2.6700 . . no
    C2 H16 2.7900 . . no
    C3 H15 3.0300 . 1_565 no
    C4 H25 2.6700 . . no
    C11 H15 3.0300 . 4_545 no
    C12 H15 2.8900 . 4_545 no
    C12 H15 3.0500 . 1_565 no
    C13 H15 3.0900 . 4_545 no
    C15 H12 3.1000 . 4_554 no
    C15 H3 3.0500 . 1_545 no
    C15 H12 3.0600 . 1_545 no
    C16 H2 2.8100 . . no
    C16 H3 2.6600 . 4_554 no
    C21 H26 3.0400 . 4_555 no
    C22 H25 3.0200 . 4_555 no
    C23 H25 3.0300 . 4_555 no
    C24 H4C 3.0000 . 4_555 no
    C25 H4B 3.1000 . . no
    C25 H4C 2.8400 . . no
    C26 H2 2.6900 . . no
    H2 C16 2.8100 . . no
    H2 C26 2.6900 . . no
    H2 H16 2.2700 . . no
    H2 H26 2.0900 . . no
    H2 O1 2.9100 . 4_554 no
    H3 O1 2.4200 . . no
    H3 C15 3.0500 . 1_565 no
    H3 H12 2.3500 . . no
    H3 C16 2.6600 . 4_555 no
    H3 H16 2.4700 . 4_555 no
    H4A S1 3.0100 . 2_544 no
    H4B C25 3.1000 . . no
    H4C C25 2.8400 . . no
    H4C H25 2.1900 . . no
    H4C S1 3.0600 . 4_554 no
    H4C C24 3.0000 . 4_554 no
    H12 C15 3.0600 . 1_565 no
    H12 H3 2.3500 . . no
    H12 C15 3.1000 . 4_555 no
    H13 F1 2.6300 . 2_655 no
    H15 C3 3.0300 . 1_545 no
    H15 C12 3.0500 . 1_545 no
    H15 C11 3.0300 . 4_544 no
    H15 C12 2.8900 . 4_544 no
    H15 C13 3.0900 . 4_544 no
    H16 O1 2.8900 . 1_545 no
    H16 C2 2.7900 . . no
    H16 H2 2.2700 . . no
    H16 O1 2.7800 . 4_554 no
    H16 H3 2.4700 . 4_554 no
    H22 O1 2.4400 . . no
    H23 S1 3.1200 . 4_565 no
    H25 C4 2.6700 . . no
    H25 H4C 2.1900 . . no
    H25 C22 3.0200 . 4_554 no
    H25 C23 3.0300 . 4_554 no
    H26 C2 2.6700 . . no
    H26 H2 2.0900 . . no
    H26 C1 2.8700 . 4_554 no
    H26 C21 3.0400 . 4_554 no
loop_
    _geom_angle_atom_site_label_1
    _geom_angle_atom_site_label_2
    _geom_angle_atom_site_label_3
    _geom_angle_site_symmetry_1
    _geom_angle_site_symmetry_2
    _geom_angle_site_symmetry_3
    _geom_angle
    _geom_angle_publ_flag
    C4 S1 C24 . . . 103.64(6) no
    O1 C1 C2 . . . 121.52(11) no
    O1 C1 C21 . . . 118.64(11) no
    C2 C1 C21 . . . 119.84(11) no
    C1 C2 C3 . . . 119.87(14) no
    C2 C3 C11 . . . 128.30(14) no
    C3 C11 C12 . . . 118.34(12) no
    C3 C11 C16 . . . 122.99(11) no
    C12 C11 C16 . . . 118.65(12) no
    C11 C12 C13 . . . 121.33(14) no
    C12 C13 C14 . . . 117.78(12) no
    F1 C14 C13 . . . 118.77(11) no
    F1 C14 C15 . . . 118.01(14) no
    C13 C14 C15 . . . 123.21(13) no
    C14 C15 C16 . . . 118.27(15) no
    C11 C16 C15 . . . 120.74(12) no
    C1 C21 C22 . . . 118.36(10) no
    C1 C21 C26 . . . 122.99(10) no
    C22 C21 C26 . . . 118.60(11) no
    C21 C22 C23 . . . 120.98(11) no
    C22 C23 C24 . . . 120.21(11) no
    S1 C24 C23 . . . 117.09(9) no
    S1 C24 C25 . . . 123.64(9) no
    C23 C24 C25 . . . 119.27(11) no
    C24 C25 C26 . . . 120.11(13) no
    C21 C26 C25 . . . 120.83(12) no
    C1 C2 H2 . . . 120.00 no
    C3 C2 H2 . . . 120.00 no
    C2 C3 H3 . . . 116.00 no
    C11 C3 H3 . . . 116.00 no
    S1 C4 H4A . . . 109.00 no
    S1 C4 H4B . . . 109.00 no
    S1 C4 H4C . . . 109.00 no
    H4A C4 H4B . . . 109.00 no
    H4A C4 H4C . . . 109.00 no
    H4B C4 H4C . . . 109.00 no
    C11 C12 H12 . . . 119.00 no
    C13 C12 H12 . . . 119.00 no
    C12 C13 H13 . . . 121.00 no
    C14 C13 H13 . . . 121.00 no
    C14 C15 H15 . . . 121.00 no
    C16 C15 H15 . . . 121.00 no
    C11 C16 H16 . . . 120.00 no
    C15 C16 H16 . . . 120.00 no
    C21 C22 H22 . . . 120.00 no
    C23 C22 H22 . . . 119.00 no
    C22 C23 H23 . . . 120.00 no
    C24 C23 H23 . . . 120.00 no
    C24 C25 H25 . . . 120.00 no
    C26 C25 H25 . . . 120.00 no
    C21 C26 H26 . . . 120.00 no
    C25 C26 H26 . . . 120.00 no
loop_
    _geom_torsion_atom_site_label_1
    _geom_torsion_atom_site_label_2
    _geom_torsion_atom_site_label_3
    _geom_torsion_atom_site_label_4
    _geom_torsion_site_symmetry_1
    _geom_torsion_site_symmetry_2
    _geom_torsion_site_symmetry_3
    _geom_torsion_site_symmetry_4
    _geom_torsion
    _geom_torsion_publ_flag
    C4 S1 C24 C23 . . . . -155.77(10) no
    C4 S1 C24 C25 . . . . 24.79(13) no
    O1 C1 C2 C3 . . . . -5.5(2) no
    C21 C1 C2 C3 . . . . 175.08(12) no
    O1 C1 C21 C22 . . . . 3.39(18) no
    O1 C1 C21 C26 . . . . -173.80(12) no
    C2 C1 C21 C22 . . . . -177.22(12) no
    C2 C1 C21 C26 . . . . 5.60(18) no
    C1 C2 C3 C11 . . . . -178.78(13) no
    C2 C3 C11 C12 . . . . 172.54(15) no
    C2 C3 C11 C16 . . . . -5.9(2) no
    C3 C11 C12 C13 . . . . -177.20(13) no
    C16 C11 C12 C13 . . . . 1.3(2) no
    C3 C11 C16 C15 . . . . 176.76(13) no
    C12 C11 C16 C15 . . . . -1.7(2) no
    C11 C12 C13 C14 . . . . -0.3(2) no
    C12 C13 C14 F1 . . . . -179.65(13) no
    C12 C13 C14 C15 . . . . -0.4(2) no
    F1 C14 C15 C16 . . . . 179.30(13) no
    C13 C14 C15 C16 . . . . 0.1(2) no
    C14 C15 C16 C11 . . . . 1.0(2) no
    C1 C21 C22 C23 . . . . -177.24(11) no
    C26 C21 C22 C23 . . . . 0.08(18) no
    C1 C21 C26 C25 . . . . 177.44(12) no
    C22 C21 C26 C25 . . . . 0.26(19) no
    C21 C22 C23 C24 . . . . -0.13(19) no
    C22 C23 C24 S1 . . . . -179.63(10) no
    C22 C23 C24 C25 . . . . -0.16(18) no
    S1 C24 C25 C26 . . . . 179.91(10) no
    C23 C24 C25 C26 . . . . 0.48(19) no
    C24 C25 C26 C21 . . . . -0.5(2) no
loop_
    _geom_hbond_atom_site_label_D
    _geom_hbond_atom_site_label_H
    _geom_hbond_atom_site_label_A
    _geom_hbond_site_symmetry_A
    _geom_hbond_distance_DH
    _geom_hbond_distance_HA
    _geom_hbond_distance_DA
    _geom_hbond_angle_DHA
    _geom_hbond_publ_flag
    C3 H3 O1 . 0.95 2.42 2.7860(18) 102 yes
    C12 H12 Cg1 4_555 0.95 2.95 3.6803(16) 134 yes
    C15 H15 Cg1 4_544 0.95 2.87 3.5494(16) 129 yes
    C25 H25 Cg2 4_554 0.95 2.88 3.5407(15) 127 yes
