# Supplementary material for: (E)-3-(4-Fluoro­phen­yl)-1-[4-(methyl­sulfan­yl)phen­yl]prop-2-en-1-one
Source: Acta Crystallogr Sect E Struct Rep Online. 2008 Oct 15;64(Pt 11):o2118–9. doi: 10.1107/S1600536808032807 (PMC2959522; doi:10.1107/S1600536808032807)
Supplement: Supplementary file 2 [file e-64-o2118-Isup2.hkl]

#
# h,k,l, Fc-squared, Fo-squared, sigma(Fo-squared) and status flag
#
data_I
_shelx_title ' m11 in P 21/c    Z=4 C16H13FOS'
_shelx_refln_list_code          4
_shelx_F_calc_maximum      158.48
_exptl_crystal_F_000       568.00
_reflns_d_resolution_high  0.6622
 
loop_
 _symmetry_equiv_pos_as_xyz
 'x, y, z'
 '-x, y+1/2, -z+1/2'
 '-x, -y, -z'
 'x, -y-1/2, z-1/2'
 
_cell_length_a    29.7846
_cell_length_b     5.7070
_cell_length_c     7.7071
_cell_angle_alpha  90.000
_cell_angle_beta   90.781
_cell_angle_gamma  90.000
 
_shelx_F_squared_multiplier     1.000
 
loop_
 _refln_index_h
 _refln_index_k
 _refln_index_l
 _refln_F_squared_calc
 _refln_F_squared_meas
 _refln_F_squared_sigma
 _refln_observed_status
   7   0   0        5.54        6.64      1.28 o
   8   0   0     1553.68     1579.57     12.35 o
   9   0   0     3251.87     3454.36     51.90 o
  10   0   0     7775.16     7704.94     51.95 o
  11   0   0       27.79       70.30      1.94 o
  12   0   0     2748.28     2957.30      8.93 o
  13   0   0     3151.43     3439.77     13.52 o
  14   0   0      162.16      240.87      3.66 o
  15   0   0     6795.76     6810.79     60.58 o
  16   0   0     1945.70     2139.94     33.87 o
  17   0   0      994.78     1015.45     15.53 o
  18   0   0      100.28      113.35      2.55 o
  19   0   0      805.98      838.46      6.38 o
  20   0   0      158.13      168.78      3.19 o
  21   0   0       31.60       49.06      3.81 o
  22   0   0        5.41       11.95      2.53 o
  23   0   0        5.93       25.54      2.21 o
  24   0   0     1027.19      995.10      7.68 o
  25   0   0       19.54       62.31      2.87 o
  26   0   0     1563.30     1509.31      9.85 o
  27   0   0       80.28      119.08      3.51 o
  28   0   0      280.39      230.96      4.46 o
  29   0   0      505.31      524.35      8.24 o
  30   0   0       36.92       41.67      2.95 o
  31   0   0        2.40        6.35      3.35 o
  32   0   0       62.15       63.76      3.61 o
  33   0   0       16.28       28.75      2.96 o
  34   0   0      828.00      862.96     22.18 o
  35   0   0       37.48       52.35      4.27 o
  36   0   0      210.46      223.37      8.58 o
  37   0   0        4.77       10.24      7.75 o
  38   0   0       36.10       45.82      8.80 o
  39   0   0       20.23       22.74      9.63 o
  40   0   0      229.01      242.86     10.31 o
  41   0   0      191.60      203.86     10.75 o
  42   0   0       58.27       59.11     11.17 o
  43   0   0        3.31        1.80     11.76 o
  44   0   0       10.71       13.06     12.44 o
   5   1   0      480.49      537.56      3.07 o
   6   1   0     1817.66     1810.72     23.20 o
   7   1   0      634.90      682.60      9.41 o
   8   1   0     1109.91     1134.51     21.47 o
   9   1   0     1281.53     1341.25     18.40 o
  10   1   0     1754.42     1774.75     30.19 o
  11   1   0       10.09        8.87      0.69 o
  12   1   0        0.46        1.50      0.60 o
  13   1   0      531.12      582.26      4.45 o
  14   1   0       17.54       23.48      0.93 o
  15   1   0      272.13      277.87      2.60 o
  16   1   0       56.29       54.49      1.07 o
  17   1   0      135.77      137.47      1.49 o
  18   1   0       36.03       39.14      1.10 o
  19   1   0      359.04      350.15      3.88 o
  20   1   0      208.46      195.03      2.00 o
  21   1   0        4.12       11.30      1.09 o
  22   1   0      506.13      490.06      4.23 o
  23   1   0      337.31      394.95      3.20 o
  24   1   0     2056.41     1919.57      6.24 o
  25   1   0      597.21      625.23      3.78 o
  26   1   0      124.01      109.23      1.95 o
  27   1   0       24.36       32.06      1.68 o
  28   1   0      149.26      135.37      2.39 o
  29   1   0      140.04      134.57      2.79 o
  30   1   0       39.13       40.28      2.10 o
  31   1   0       65.53       56.89      2.30 o
  32   1   0        3.14        4.73      2.47 o
  33   1   0       22.50       19.49      3.31 o
  34   1   0        0.35        1.26      4.57 o
  35   1   0       35.30       32.33      4.99 o
  36   1   0        3.39        0.64      4.01 o
  37   1   0       14.46       19.17      5.58 o
  38   1   0        6.45        8.99      5.91 o
  39   1   0       51.28       61.70      6.53 o
  40   1   0        0.79        4.10      6.95 o
  41   1   0       77.92       92.29      7.20 o
  42   1   0       20.59       27.32      7.90 o
  43   1   0       16.55       26.46      8.65 o
   0   2   0     1381.33     1436.88     13.63 o
   1   2   0     3092.18     3209.36     40.19 o
   2   2   0      284.15      294.40      6.90 o
   3   2   0      521.96      488.01      3.09 o
   4   2   0      349.31      340.81      3.29 o
   5   2   0      359.99      366.02      3.49 o
   6   2   0     2742.38     2929.17     37.14 o
   7   2   0     4337.92     4704.69     35.48 o
   8   2   0      528.75      541.10      4.64 o
   9   2   0      444.31      598.74      4.08 o
  10   2   0     1565.62     1690.30     20.26 o
  11   2   0       35.71       24.54      1.00 o
  12   2   0        7.25       13.62      0.99 o
  13   2   0       89.44      119.78      1.82 o
  14   2   0     1141.47     1206.86      5.85 o
  15   2   0       61.79       72.53      1.98 o
  16   2   0     2606.37     2689.84     10.68 o
  17   2   0      386.71      360.47      3.28 o
  18   2   0     1027.92      986.91      5.73 o
  19   2   0      940.10      881.00      5.82 o
  20   2   0     1096.68     1023.82      7.75 o
  21   2   0     1055.59     1035.30      6.59 o
  22   2   0     1270.44     1237.40      9.75 o
  23   2   0      314.17      291.17      3.60 o
  24   2   0       32.05       34.27      1.54 o
  25   2   0      149.32      136.48      2.24 o
  26   2   0      384.40      382.21      3.42 o
  27   2   0      303.78      311.99      3.21 o
  28   2   0      500.28      501.63      5.57 o
  29   2   0       12.57       16.46      1.96 o
  30   2   0       49.40       47.76      3.04 o
  31   2   0       85.98       89.83      2.78 o
  32   2   0       86.69       82.13      3.42 o
  33   2   0      277.28      296.84      5.43 o
  34   2   0      379.62      383.35      6.38 o
  35   2   0      328.11      339.58      6.08 o
  36   2   0      147.63      144.73      6.15 o
  37   2   0        3.81        1.46      6.25 o
  38   2   0        5.95        7.15      6.73 o
  39   2   0        0.83        1.09      6.18 o
  40   2   0        4.08        4.30      7.75 o
  41   2   0       76.34       68.44      8.42 o
  42   2   0      181.94      210.18     11.93 o
   1   3   0      244.49      252.82      2.99 o
   2   3   0       27.18       24.22      1.59 o
   3   3   0      201.73      222.48      5.16 o
   4   3   0      626.88      731.11      6.03 o
   5   3   0      153.37      181.63      4.21 o
   6   3   0       64.94       62.05      1.99 o
   7   3   0       29.56       39.51      2.30 o
   8   3   0      491.09      547.51      7.64 o
   9   3   0       40.07       36.79      3.04 o
  10   3   0       24.11       23.96      2.99 o
  11   3   0      311.40      335.10      3.33 o
  12   3   0       90.03       88.56      4.71 o
  13   3   0       18.27       21.37      2.43 o
  14   3   0      139.75      118.61      3.14 o
  15   3   0      104.22      103.86      4.93 o
  16   3   0        4.68        4.88      1.70 o
  17   3   0        1.51        0.43      1.75 o
  18   3   0        7.34        7.49      1.84 o
  19   3   0       59.27       51.52      2.44 o
  20   3   0        8.13       15.87      2.08 o
  21   3   0       87.12       73.88      2.37 o
  22   3   0       29.98       31.79      2.54 o
  23   3   0      188.02      181.92      2.62 o
  24   3   0       33.26       33.49      1.74 o
  25   3   0        0.51        0.10      0.73 o
  26   3   0       50.51       47.46      1.89 o
  27   3   0        2.16        2.34      3.02 o
  28   3   0        0.27        1.42      2.40 o
  29   3   0       51.60       49.59      3.36 o
  30   3   0       18.39       13.00      3.57 o
  31   3   0        0.35        1.53      3.69 o
  32   3   0        9.51       14.58      4.28 o
  33   3   0       19.46       26.48      4.54 o
  34   3   0        8.09       12.60      4.63 o
  35   3   0       53.21       52.45      5.19 o
  36   3   0       16.84       18.49      5.33 o
  37   3   0        0.03        1.31      2.26 o
  38   3   0       34.41       44.97      6.02 o
  39   3   0       48.48       49.73      7.60 o
   0   4   0     1229.14     1174.24     17.57 o
   1   4   0      884.32      879.42      5.32 o
   2   4   0      228.96      233.68      5.69 o
   3   4   0        7.31        1.69      2.43 o
   4   4   0       32.39       41.30      1.82 o
   5   4   0       15.87       20.81      2.08 o
   6   4   0      294.20      296.40      3.78 o
   7   4   0      371.85      384.00      6.34 o
   8   4   0      421.98      411.25      5.43 o
   9   4   0      411.67      362.39      5.37 o
  10   4   0        3.53        3.65      2.78 o
  11   4   0      709.38      684.57     17.02 o
  12   4   0      181.10      151.15      4.72 o
  13   4   0       24.53       41.66      4.33 o
  14   4   0       40.78       44.98      4.89 o
  15   4   0      696.72      626.38     10.43 o
  16   4   0      156.56      134.44      6.29 o
  17   4   0      270.57      290.57      7.93 o
  18   4   0      388.27      380.99      9.18 o
  19   4   0       74.92       56.24      5.75 o
  20   4   0      247.22      258.66      8.13 o
  21   4   0       92.75       91.48      6.05 o
  22   4   0      396.13      386.58     10.08 o
  23   4   0      225.17      230.33      5.12 o
  24   4   0       39.52       42.31      3.16 o
  25   4   0       55.98       56.10      3.03 o
  26   4   0      125.77      130.20      3.41 o
  27   4   0       71.35       66.50      3.64 o
  28   4   0        7.41        4.54      3.94 o
  29   4   0        1.34        4.06      5.65 o
  30   4   0      106.47      105.72      5.48 o
  31   4   0        1.02        4.15      5.54 o
  32   4   0      107.43      113.11      5.65 o
  33   4   0       60.42       53.77      6.60 o
  34   4   0       98.16       91.04      6.64 o
  35   4   0      130.64      139.19      7.90 o
  36   4   0      110.28      104.23      7.44 o
  37   4   0        3.99        6.33      8.81 o
   1   5   0      180.88      185.43      3.04 o
   2   5   0      176.78      170.15      5.15 o
   3   5   0       43.66       46.42      2.24 o
   4   5   0      281.40      274.85      4.31 o
   5   5   0      181.45      171.22      2.97 o
   6   5   0      412.80      420.82      4.04 o
   7   5   0        6.90        5.81      2.36 o
   8   5   0       47.41       48.27      3.41 o
   9   5   0        5.46        4.96      3.21 o
  10   5   0       66.72       60.62      3.67 o
  11   5   0       27.57       26.35      3.54 o
  12   5   0      197.08      192.76      7.59 o
  13   5   0        0.03       -0.15      0.91 o
  14   5   0       10.58        5.37      3.64 o
  15   5   0      136.28      105.50      4.99 o
  16   5   0       65.65       62.55      4.24 o
  17   5   0        5.76        4.94      4.11 o
  18   5   0       18.34       17.02      4.30 o
  19   5   0       29.96       29.23      4.87 o
  20   5   0       41.20       28.29      7.11 o
  21   5   0        1.66        4.22      6.89 o
  22   5   0       41.47       33.60      6.27 o
  23   5   0       13.48       13.58      6.62 o
  24   5   0       43.53       32.06      7.66 o
  25   5   0       14.50        8.94      8.55 o
  26   5   0       10.35        8.97      9.16 o
  27   5   0        0.18       -0.41      1.02 o
  28   5   0        4.94        3.55      5.28 o
  29   5   0        4.24       10.86      5.12 o
  30   5   0       69.26       92.40      6.70 o
  31   5   0        1.32        4.40      6.33 o
  32   5   0        2.30        4.43      7.53 o
  33   5   0        3.52        6.18      7.32 o
   0   6   0     1198.47     1253.38     10.12 o
   1   6   0      303.25      315.94      5.16 o
   2   6   0        0.16        4.00      2.80 o
   3   6   0       50.69       41.85      2.84 o
   4   6   0        3.28        0.64      1.70 o
   5   6   0       17.08       11.72      2.91 o
   6   6   0       80.71       84.22      3.29 o
   7   6   0        2.08        3.81      3.35 o
   8   6   0      124.61      124.08      3.49 o
   9   6   0       54.96       57.07      3.41 o
  10   6   0      110.33      118.47      4.90 o
  11   6   0       54.03       50.58      7.53 o
  12   6   0       14.40        9.83      4.98 o
  13   6   0       61.37       45.27      5.24 o
  14   6   0        0.01        4.02      5.14 o
  15   6   0      197.93      179.77     15.55 o
  16   6   0      299.66      290.42      7.27 o
  17   6   0       75.43       75.00      5.47 o
  18   6   0       28.22       34.83      6.07 o
  19   6   0      104.02      120.35      6.40 o
  20   6   0        2.21        0.12      2.61 o
  21   6   0        0.24       -1.04     24.31 o
  22   6   0        2.76        2.91      7.14 o
  23   6   0       16.32       17.68      7.14 o
  24   6   0        1.81        6.77      7.29 o
  25   6   0       95.50       91.03      7.47 o
  26   6   0      141.39      150.78      7.64 o
  27   6   0       20.24       16.24      6.35 o
  28   6   0        1.23       -0.20      3.49 o
  29   6   0       13.18       16.92      8.93 o
  30   6   0       22.10       23.66     14.89 o
   1   7   0       25.38       22.38      4.87 o
   2   7   0       30.81       29.95      4.86 o
   3   7   0        4.50        5.56      4.87 o
   4   7   0        1.81        6.03      4.93 o
   5   7   0        1.34        0.00      2.53 o
   6   7   0        8.29       15.24      6.04 o
   7   7   0       11.17        8.35      6.08 o
   8   7   0        2.27        5.03      6.21 o
   9   7   0        7.51        4.86      6.49 o
  10   7   0       25.70       26.22      6.62 o
  11   7   0       13.85       13.45      6.54 o
  12   7   0        0.42       -1.77      3.23 o
  13   7   0        3.83        2.51      3.81 o
  14   7   0        3.22        0.42      2.62 o
  15   7   0        0.42       -3.51      4.17 o
  16   7   0       16.29       10.79      7.93 o
  17   7   0       17.05       14.52      8.35 o
  18   7   0       28.66       33.19      8.58 o
  19   7   0       12.57       17.66      8.82 o
  20   7   0        0.34        6.54      9.07 o
  21   7   0       60.36       67.23      9.44 o
  22   7   0        0.90        1.71     12.51 o
  23   7   0        2.81        5.54     10.32 o
  24   7   0       81.26       77.74     15.63 o
  25   7   0        3.20        4.21     15.65 o
  26   7   0        1.64       -3.48      8.08 o
  15   8   0        0.11        4.71     13.77 o
  16   8   0       37.05       48.21     13.98 o
 -43   1   1        8.99        7.91     12.83 o
 -42   1   1      187.20      205.47     12.09 o
 -41   1   1       82.89       80.14      7.65 o
 -40   1   1       23.49       21.26      7.10 o
 -39   1   1      157.11      158.49     10.33 o
 -38   1   1       40.15       40.94      5.99 o
 -37   1   1       98.46      100.55      6.80 o
 -36   1   1       47.04       52.68      3.93 o
 -35   1   1      301.01      297.85      5.07 o
 -34   1   1      116.59      122.97      3.87 o
 -33   1   1      272.76      284.12      8.15 o
 -32   1   1      296.75      303.22      4.94 o
 -31   1   1      121.00      128.77      3.39 o
 -30   1   1       19.36       20.63      2.71 o
 -29   1   1      176.59      162.54      3.14 o
 -28   1   1        6.85       10.82      1.69 o
 -27   1   1       69.23       60.21      2.24 o
 -26   1   1      275.92      263.43      2.81 o
 -25   1   1      370.24      364.21      3.72 o
 -24   1   1       42.26       76.56      3.03 o
 -23   1   1     2262.47     2119.75      9.40 o
 -22   1   1      734.55      704.99      7.01 o
 -21   1   1      180.04      187.00      2.62 o
 -20   1   1       13.49       13.31      1.11 o
 -19   1   1       27.06       13.54      1.04 o
 -18   1   1       11.68       16.51      1.01 o
 -17   1   1      993.50      914.27      4.82 o
 -16   1   1     2847.03     2802.93     12.07 o
 -15   1   1     2560.14     2571.24      8.46 o
 -14   1   1      488.06      631.50      8.65 o
 -13   1   1     2606.55     2633.91     20.86 o
 -12   1   1       85.26      121.58      1.45 o
 -11   1   1      190.82      198.76      1.95 o
 -10   1   1       12.46       25.13      0.54 o
  -9   1   1      285.11      278.48      5.58 o
  -8   1   1      164.49      152.61      1.35 o
  -7   1   1     2018.01     1937.80     12.25 o
  -6   1   1     1395.82     1351.48      2.91 o
  -5   1   1     1052.81     1077.99     10.03 o
  -4   1   1       34.20       38.73      1.30 o
  -3   1   1    18926.17    18001.87     71.06 o
   2   1   1      403.64      444.35      3.69 o
   3   1   1     2501.29     2526.33     25.35 o
   4   1   1      395.27      410.30     10.06 o
   5   1   1      742.43      773.72     18.28 o
   6   1   1        0.15        3.50      1.72 o
   7   1   1        3.88        4.89      0.98 o
   8   1   1     1071.01     1118.28      8.69 o
   9   1   1     1797.85     1758.35     25.49 o
  10   1   1        0.24        2.55      2.20 o
  11   1   1     2057.66     2193.86     19.10 o
  12   1   1     1180.28     1161.29     11.21 o
  13   1   1     1904.65     1969.56      8.95 o
  14   1   1        2.97        9.91      2.78 o
  15   1   1     2357.97     2471.60      7.51 o
  16   1   1        4.43        7.57      3.12 o
  17   1   1      836.06      849.26      3.84 o
  18   1   1     1208.56     1145.20      5.25 o
  19   1   1     1218.57     1141.11      7.03 o
  20   1   1       92.11       98.78      1.63 o
  21   1   1      545.07      547.51      3.65 o
  22   1   1       64.30       65.62      1.54 o
  23   1   1       24.21       24.80      1.34 o
  24   1   1       54.96       59.90      1.61 o
  25   1   1     1041.15      966.02      5.39 o
  26   1   1      143.57      136.62      2.08 o
  27   1   1      462.31      483.46      3.53 o
  28   1   1      110.23      128.60      2.15 o
  29   1   1      244.97      247.09      3.87 o
  30   1   1       87.33       83.71      2.96 o
  31   1   1      154.89      141.71      3.06 o
  32   1   1       15.62       19.96      2.69 o
  33   1   1       80.15       80.13      2.87 o
  34   1   1      297.77      298.53      4.26 o
  35   1   1      444.70      446.51      6.23 o
  36   1   1       75.44       79.68      5.38 o
  37   1   1      162.93      160.32      5.99 o
  38   1   1       80.88       69.86      6.58 o
  39   1   1       14.74       19.81      6.65 o
  40   1   1       11.12       19.57      7.30 o
  41   1   1      121.48      131.99      8.51 o
  42   1   1       38.44       41.35     11.05 o
 -42   2   1        0.23        0.16     11.63 o
 -41   2   1        2.04        6.06     12.02 o
 -40   2   1        1.19        2.35    718.86 o
 -39   2   1       13.15       12.62     10.83 o
 -38   2   1      119.12      125.65      6.40 o
 -37   2   1        0.72        5.73      5.77 o
 -36   2   1        0.53       -0.57      2.11 o
 -35   2   1        0.27        1.75      3.68 o
 -34   2   1        5.18        4.71      3.05 o
 -33   2   1        8.32        5.85      2.86 o
 -32   2   1       10.28       11.57      2.56 o
 -31   2   1       57.98       53.76      2.39 o
 -30   2   1        0.28        4.86      2.35 o
 -29   2   1       86.57       83.19      2.31 o
 -28   2   1        7.77        9.75      1.83 o
 -27   2   1       76.48       74.83      2.01 o
 -26   2   1        2.97        4.62      1.36 o
 -25   2   1      356.87      342.87      2.72 o
 -24   2   1      235.32      234.37      2.70 o
 -23   2   1      128.17      122.17      1.76 o
 -22   2   1      252.42      229.28      2.19 o
 -21   2   1        0.47        3.24      1.09 o
 -20   2   1      145.10      138.07      1.68 o
 -19   2   1      113.33      109.02      1.59 o
 -18   2   1      470.87      486.55      2.67 o
 -17   2   1       24.18       29.92      1.55 o
 -16   2   1       39.45       32.43      1.01 o
 -15   2   1      267.25      272.30      2.49 o
 -14   2   1       17.33       13.30      1.13 o
 -13   2   1       12.88        7.63      1.02 o
 -12   2   1      356.85      410.31      3.12 o
 -11   2   1      148.87      193.81      1.85 o
 -10   2   1        3.64        2.85      0.82 o
  -9   2   1     1624.10     1773.34      5.38 o
  -8   2   1      737.64      809.45      6.23 o
  -7   2   1        3.83        5.94      0.66 o
  -6   2   1       70.13       75.87      1.39 o
  -5   2   1      103.35       98.20      1.53 o
  -4   2   1       55.78       41.89      1.43 o
  -3   2   1     1902.32     1927.90      5.13 o
  -2   2   1      647.01      699.83      3.75 o
  -1   2   1       10.31        7.17      0.79 o
   0   2   1      604.49      675.02      3.70 o
   1   2   1      553.55      628.88      5.69 o
   2   2   1       25.60       29.21      0.79 o
   3   2   1       37.70       37.84      0.85 o
   4   2   1       18.78       25.63      1.04 o
   5   2   1      405.19      435.58      2.77 o
   6   2   1      147.40      134.87      1.76 o
   7   2   1      735.79      783.94      9.89 o
   8   2   1      543.88      634.98      7.36 o
   9   2   1       30.09       36.71      1.31 o
  10   2   1      761.07      804.50      5.40 o
  11   2   1     1522.56     1568.25     14.79 o
  12   2   1      267.56      257.16      2.20 o
  13   2   1        0.81        0.24      1.11 o
  14   2   1       63.70       61.00      1.27 o
  15   2   1        2.57        4.48      1.16 o
  16   2   1        6.18        5.93      1.05 o
  17   2   1        4.11        4.74      1.08 o
  18   2   1        1.37        2.10      1.19 o
  19   2   1        0.36        2.73      1.27 o
  20   2   1       92.47       93.01      2.44 o
  21   2   1     1321.83     1190.79      5.74 o
  22   2   1      130.76      121.23      2.24 o
  23   2   1       29.79       29.32      1.54 o
  24   2   1        1.74        0.18      0.55 o
  25   2   1        6.33        2.70      1.47 o
  26   2   1       15.73       11.44      1.61 o
  27   2   1       75.62       68.80      1.86 o
  28   2   1      103.29       97.73      2.31 o
  29   2   1       77.23       70.33      2.82 o
  30   2   1      173.82      160.22      3.35 o
  31   2   1        0.86        3.44      2.81 o
  32   2   1        4.38        5.40      2.98 o
  33   2   1        9.63       11.18      3.78 o
  34   2   1       62.83       59.18      3.82 o
  35   2   1        0.51        3.79      4.24 o
  36   2   1        0.11        0.25      6.42 o
  37   2   1       23.80       27.64      6.36 o
  38   2   1        0.51       -1.02      6.38 o
  39   2   1       29.23       33.36      7.30 o
  40   2   1       37.87       40.97      8.04 o
  41   2   1       86.70       99.83      8.43 o
  42   2   1        0.03        5.87     12.73 o
  43   2   1       61.90       84.77     13.15 o
 -39   3   1       78.45       73.60      7.59 o
 -38   3   1       83.61       85.47      7.88 o
 -37   3   1        0.70        3.78      7.45 o
 -36   3   1        6.11        8.67      6.13 o
 -35   3   1       60.22       59.99      8.96 o
 -34   3   1       41.02       43.62      4.60 o
 -33   3   1      489.19      520.00     10.74 o
 -32   3   1        0.06       10.95      3.61 o
 -31   3   1       18.68       16.58      3.39 o
 -30   3   1       72.04       74.09      3.23 o
 -29   3   1        0.82        1.67      1.51 o
 -28   3   1       20.28       22.62      2.68 o
 -27   3   1       76.97       72.25      2.72 o
 -26   3   1       28.58       28.34      2.43 o
 -25   3   1        9.33        8.07      2.39 o
 -24   3   1      381.80      342.64      5.25 o
 -23   3   1      300.84      329.58      4.81 o
 -22   3   1     1066.75     1041.95      6.42 o
 -21   3   1       97.24       89.23      2.13 o
 -20   3   1      271.13      237.34      6.94 o
 -19   3   1       24.06       28.53      2.15 o
 -18   3   1      537.68      557.62      5.73 o
 -17   3   1      423.90      456.02     16.82 o
 -16   3   1      579.99      548.02      4.34 o
 -15   3   1      312.29      311.58      3.35 o
 -14   3   1     1060.04     1065.81      5.54 o
 -13   3   1       83.22       83.84      3.40 o
 -12   3   1        1.96        1.25      1.52 o
 -11   3   1      122.65      135.13      3.19 o
 -10   3   1       51.20       75.71      1.70 o
  -9   3   1      257.45      210.20      4.76 o
  -8   3   1      564.50      562.25      5.71 o
  -7   3   1     3883.91     4167.95     33.13 o
  -6   3   1     1467.93     1477.96     12.01 o
  -5   3   1      200.94      188.48      2.13 o
  -4   3   1     1062.14     1141.48      7.47 o
  -3   3   1      864.54     1001.92      4.17 o
  -2   3   1        0.01       -0.69      0.69 o
  -1   3   1      102.27       79.50      1.79 o
   0   3   1      554.44      583.44     11.40 o
   1   3   1     2034.30     1855.25      8.09 o
   2   3   1     1834.67     1972.86     26.40 o
   3   3   1     1912.75     1937.26     22.61 o
   4   3   1     1131.62     1160.56      6.23 o
   5   3   1     1092.27     1170.62     17.63 o
   6   3   1     3694.26     4227.48     43.31 o
   7   3   1       31.29       35.29      1.77 o
   8   3   1       11.16        2.26      1.73 o
   9   3   1       60.82       46.12      2.47 o
  10   3   1      647.67      594.25      8.25 o
  11   3   1     1310.78     1314.87     12.20 o
  12   3   1      165.84      160.98      5.10 o
  13   3   1      724.70      751.23      9.96 o
  14   3   1       59.86       58.19      4.37 o
  15   3   1      477.27      465.67      5.91 o
  16   3   1      752.48      746.70      7.39 o
  17   3   1        4.13        6.88      2.67 o
  18   3   1     1085.20     1030.37      7.42 o
  19   3   1     3038.66     2949.29     17.75 o
  20   3   1      673.96      679.42      4.94 o
  21   3   1      440.00      450.38      6.38 o
  22   3   1      213.07      209.86      3.93 o
  23   3   1       14.81       16.32      2.03 o
  24   3   1       50.55       52.95      2.31 o
  25   3   1        7.34        4.88      1.99 o
  26   3   1      174.69      161.66      2.63 o
  27   3   1       97.10       95.54      3.04 o
  28   3   1      279.20      283.81      4.16 o
  29   3   1      177.66      178.28      3.53 o
  30   3   1       54.42       54.86      3.90 o
  31   3   1        9.72       10.04      4.01 o
  32   3   1        9.16        8.73      4.38 o
  33   3   1       33.99       28.66      4.34 o
  34   3   1      137.24      147.79      9.37 o
  35   3   1      423.75      431.43      7.11 o
  36   3   1       22.48       23.83      5.38 o
  37   3   1        1.11        2.56      6.03 o
  38   3   1        0.02        0.90      6.06 o
  39   3   1       47.56       48.49      6.29 o
  40   3   1       29.45       33.99      8.74 o
  41   3   1        1.29        2.08     13.36 o
 -37   4   1        2.20        4.41     13.18 o
 -36   4   1        4.27        7.66      8.02 o
 -35   4   1        0.00        2.73      6.82 o
 -34   4   1       16.88       18.22      6.98 o
 -33   4   1       20.72       22.09      6.21 o
 -32   4   1        3.60        4.30      8.27 o
 -31   4   1       69.70       71.72      4.81 o
 -30   4   1        1.67        3.33      5.68 o
 -29   4   1       18.89       20.68      4.16 o
 -28   4   1        9.79       10.68      4.23 o
 -27   4   1        1.49        3.73      3.54 o
 -26   4   1       86.97       83.98      3.66 o
 -25   4   1      282.69      274.46      6.21 o
 -24   4   1       99.64      115.08      3.65 o
 -23   4   1      137.33      142.33      4.61 o
 -22   4   1      250.26      239.02      5.43 o
 -21   4   1        0.64        3.53      3.29 o
 -20   4   1      189.93      180.30      4.87 o
 -19   4   1      296.66      281.55     11.96 o
 -18   4   1      544.76      497.77      7.22 o
 -17   4   1      153.26      172.24      4.45 o
 -16   4   1       74.48       56.19      3.52 o
 -15   4   1       89.13       82.24      3.73 o
 -14   4   1       56.95       60.78      3.38 o
 -13   4   1       15.44       13.58      2.13 o
 -12   4   1       39.47       36.25      2.91 o
 -11   4   1       26.77       26.75      2.32 o
 -10   4   1        2.79        3.86      2.61 o
  -9   4   1     1209.61     1257.55     14.90 o
  -8   4   1      950.75      990.27     12.44 o
  -7   4   1       45.74       50.37      2.55 o
  -6   4   1        5.77        5.23      1.51 o
  -5   4   1       79.22       83.21      3.11 o
  -4   4   1       28.36       25.62      1.65 o
  -3   4   1      292.71      265.90      2.84 o
  -2   4   1      155.48      141.55      2.31 o
  -1   4   1        0.02        0.89      1.58 o
   0   4   1       77.67       78.38      1.98 o
   1   4   1       10.33        8.82      1.76 o
   2   4   1       28.62       24.59      1.95 o
   3   4   1       39.86       41.69      2.09 o
   4   4   1       36.28       38.99      2.11 o
   5   4   1       52.87       56.45      2.25 o
   6   4   1        1.12        1.69      2.07 o
   7   4   1        1.94        4.85      2.39 o
   8   4   1        2.21        0.43      1.36 o
   9   4   1      103.09      102.71      4.10 o
  10   4   1       20.94       20.88      2.87 o
  11   4   1      209.83      225.23      7.25 o
  12   4   1       38.55       40.53      3.25 o
  13   4   1       20.14       22.63      3.03 o
  14   4   1       89.37       79.66      3.82 o
  15   4   1      200.48      213.98      7.00 o
  16   4   1      246.41      241.45      7.45 o
  17   4   1      116.70      107.88      6.02 o
  18   4   1      118.44      111.93      6.15 o
  19   4   1       87.50       93.74      5.88 o
  20   4   1      430.69      410.33      9.61 o
  21   4   1      624.31      596.39      8.08 o
  22   4   1       27.66       31.77      4.35 o
  23   4   1       15.85       11.74      5.04 o
  24   4   1       14.63       16.63      3.85 o
  25   4   1       19.14       18.24      3.65 o
  26   4   1       44.02       50.15      4.33 o
  27   4   1        0.04        1.33      4.68 o
  28   4   1        8.94        8.14      4.52 o
  29   4   1        4.58        8.02      5.14 o
  30   4   1      103.33      101.87      4.40 o
  31   4   1        5.44        7.15      4.54 o
  32   4   1        3.07        0.52      2.87 o
  33   4   1        2.09        3.14      5.00 o
  34   4   1        4.34        7.29      5.49 o
  35   4   1       31.61       30.78      5.77 o
  36   4   1       33.05       38.60      6.14 o
  37   4   1        0.02        0.65      6.77 o
 -33   5   1       12.76       17.39      6.58 o
 -32   5   1      127.09      132.56      6.17 o
 -31   5   1       33.46       37.95      6.58 o
 -30   5   1        0.02        0.57      3.16 o
 -29   5   1       35.02       43.26      6.66 o
 -28   5   1       44.79       43.95      5.74 o
 -27   5   1       99.77      102.10      6.30 o
 -26   5   1       26.48       23.04      6.07 o
 -25   5   1       12.66       25.40      8.07 o
 -24   5   1      152.27      152.23      7.91 o
 -23   5   1      425.92      434.13     11.96 o
 -22   5   1       27.91       32.11      7.42 o
 -21   5   1       38.59       38.13      5.96 o
 -20   5   1       48.60       40.76      6.79 o
 -19   5   1       24.80       28.03      6.58 o
 -18   5   1       65.75       58.98      5.61 o
 -17   5   1      315.26      331.05      6.58 o
 -16   5   1      254.44      247.53      5.82 o
 -15   5   1      378.92      346.53      6.37 o
 -14   5   1      180.36      192.83      5.19 o
 -13   5   1        0.15        0.19      0.46 o
 -12   5   1        5.25        6.34      2.44 o
 -11   5   1       72.06       70.83      2.40 o
 -10   5   1      206.90      204.98      3.89 o
  -9   5   1        8.92        7.05      2.52 o
  -8   5   1      344.26      347.04      6.66 o
  -7   5   1       13.65        2.82      5.43 o
  -6   5   1        1.29        0.70      1.18 o
  -5   5   1      344.57      341.20      3.64 o
  -4   5   1        8.78       10.12      2.03 o
  -3   5   1      791.52      805.20      6.71 o
  -2   5   1      119.38      120.02      2.89 o
  -1   5   1      663.80      686.47      5.81 o
   0   5   1     1998.53     1970.80     10.45 o
   1   5   1       39.66       43.99      2.43 o
   2   5   1        6.84        0.81      1.14 o
   3   5   1       38.45       35.63      2.11 o
   4   5   1        0.30       -1.26      1.26 o
   5   5   1       37.15       38.46      2.54 o
   6   5   1      197.79      210.27      4.69 o
   7   5   1      295.50      308.67      5.40 o
   8   5   1        4.94        7.97      3.21 o
   9   5   1      196.99      210.60      6.24 o
  10   5   1      285.25      301.32      5.86 o
  11   5   1        8.52       10.83      4.30 o
  12   5   1      635.94      584.52     15.09 o
  13   5   1      129.30      102.89      6.04 o
  14   5   1       10.00        8.10      3.94 o
  15   5   1      317.60      288.68      6.04 o
  16   5   1      129.13      140.86      4.89 o
  17   5   1      250.88      246.06      6.16 o
  18   5   1       29.39       34.34      4.33 o
  19   5   1      128.68      128.73      5.09 o
  20   5   1       95.45       92.60      4.84 o
  21   5   1      200.63      201.99      4.81 o
  22   5   1        7.03        8.60      3.98 o
  23   5   1        2.33        6.52      4.16 o
  24   5   1       52.38       55.80      6.84 o
  25   5   1      198.83      207.57      8.80 o
  26   5   1      366.71      362.76     11.12 o
  27   5   1        2.61        6.01      5.80 o
  28   5   1        0.03       10.19      8.12 o
  29   5   1      198.78      203.81      7.98 o
  30   5   1       29.59       32.70      6.73 o
  31   5   1       23.60       17.64      6.35 o
  32   5   1        0.29        6.73      7.51 o
  33   5   1       11.47       16.61      7.33 o
 -30   6   1       17.25       24.16     14.87 o
 -29   6   1      151.35      190.68     14.71 o
 -28   6   1       16.40       25.33      7.37 o
 -27   6   1        6.09        7.66      6.41 o
 -26   6   1        0.18        0.26     10.13 o
 -25   6   1       11.71       17.59      7.58 o
 -24   6   1       98.82      110.86      7.90 o
 -23   6   1       15.93       23.19      7.45 o
 -22   6   1       20.06       19.93      7.11 o
 -21   6   1        2.73        5.15      6.58 o
 -20   6   1        2.25        1.84      5.96 o
 -19   6   1       51.20       52.75      5.91 o
 -18   6   1        0.13        1.36      6.12 o
 -17   6   1       17.23       16.67      6.02 o
 -16   6   1        6.20        6.59      5.23 o
 -15   6   1        0.57        1.03      4.60 o
 -14   6   1        1.72        0.31      2.41 o
 -13   6   1        8.75        4.57      5.23 o
 -12   6   1       34.27       33.62      4.84 o
 -11   6   1        6.92        7.15      5.00 o
 -10   6   1        2.48        3.41      4.71 o
  -9   6   1        0.39       -0.30      1.67 o
  -8   6   1        0.26       -0.71      0.95 o
  -7   6   1        2.96       -2.56      2.56 o
  -6   6   1        3.85        1.45      2.90 o
  -5   6   1       77.46       71.76      3.60 o
  -4   6   1       44.87       44.70      2.83 o
  -3   6   1      274.58      281.58      3.84 o
  -2   6   1      147.36      142.77      3.98 o
  -1   6   1       92.03       88.33      2.84 o
   0   6   1       42.02       40.04      2.84 o
   1   6   1      234.79      234.15      3.67 o
   2   6   1       70.14       66.23      2.81 o
   3   6   1       26.31       25.29      2.87 o
   4   6   1       17.34       18.36      2.90 o
   5   6   1      319.22      307.33      4.78 o
   6   6   1       34.53       27.69      3.38 o
   7   6   1      163.83      150.68      3.81 o
   8   6   1       18.16       14.59      3.44 o
   9   6   1       30.86       29.76      4.53 o
  10   6   1       15.24       11.28      4.70 o
  11   6   1       98.78       94.20      4.73 o
  12   6   1       12.03       11.05      4.93 o
  13   6   1       38.94       29.15      4.94 o
  14   6   1        6.68        6.78      5.27 o
  15   6   1        1.07        0.08      1.17 o
  16   6   1       27.40       24.88      5.51 o
  17   6   1        0.63        0.18      2.93 o
  18   6   1        1.06       -0.30      4.10 o
  19   6   1        9.43        8.43      6.43 o
  20   6   1       31.39       27.31      6.63 o
  21   6   1        7.60        9.85      5.57 o
  22   6   1        8.72        6.26      5.72 o
  23   6   1        0.80        2.87      6.10 o
  24   6   1        0.19        1.45      7.68 o
  25   6   1        0.02        1.37      9.61 o
  26   6   1        0.28       -1.24      5.02 o
  27   6   1       12.39       18.20      8.48 o
  28   6   1       27.88       32.82      6.50 o
  29   6   1       30.06       37.40      7.27 o
 -23   7   1        0.08       16.34     14.24 o
 -22   7   1      181.36      203.07     13.69 o
 -21   7   1       58.01       74.88     13.14 o
 -20   7   1       39.97       59.23     12.15 o
 -19   7   1        8.44        6.65     11.27 o
 -18   7   1       73.71       82.90     10.03 o
 -17   7   1       69.30       67.76      9.86 o
 -16   7   1      119.46      114.88      9.50 o
 -15   7   1       26.08       26.36      9.90 o
 -14   7   1        2.87        3.29     10.26 o
 -13   7   1       31.30       27.83     10.21 o
 -12   7   1        0.00        5.11      9.94 o
 -11   7   1       34.21       35.05      9.11 o
 -10   7   1        0.92       -1.93      6.31 o
  -9   7   1        7.12        9.38      8.59 o
  -8   7   1        0.98        5.04      8.39 o
  -7   7   1      277.58      289.08      9.73 o
  -6   7   1      123.38      141.85      8.33 o
  -5   7   1        0.05       11.85      6.21 o
  -4   7   1      182.81      183.68      8.84 o
  -3   7   1        0.16        1.19      3.73 o
  -2   7   1       26.69       21.36      6.03 o
  -1   7   1       82.61       85.65      6.09 o
   0   7   1       55.63       52.54      6.04 o
   1   7   1       28.65       27.45      6.08 o
   2   7   1       44.54       50.26      6.08 o
   3   7   1      122.94      134.92      5.99 o
   4   7   1       60.55       64.53      5.82 o
   5   7   1        7.84        6.63      9.40 o
   6   7   1       35.64       32.17      6.05 o
   7   7   1        3.01        3.67      7.24 o
   8   7   1        7.60        7.09      6.28 o
   9   7   1       23.95       19.55      6.54 o
  10   7   1       19.07       24.31      6.50 o
  11   7   1       54.21       44.75      6.77 o
  12   7   1       43.33       36.94      6.87 o
  13   7   1       79.91       80.77      7.13 o
  14   7   1        7.67        7.71      7.14 o
  15   7   1       10.66       10.87      7.29 o
  16   7   1        0.75        2.93      7.52 o
  17   7   1       29.04       33.41      8.07 o
  18   7   1       74.70       90.45      8.44 o
  19   7   1      108.33      116.75      6.82 o
  20   7   1       47.67       69.08      6.95 o
  21   7   1       97.35      110.79      6.89 o
  22   7   1        7.51        9.47      9.12 o
  23   7   1        9.08        8.37      9.52 o
  24   7   1        0.39       -0.76     24.66 o
 -15   8   1        1.68        0.12     14.82 o
 -14   8   1        0.64       -0.70      2.42 o
 -13   8   1        0.02       -3.90      9.93 o
 -12   8   1        0.31       -2.50      6.17 o
 -11   8   1       22.83       25.02     13.39 o
 -10   8   1       13.92       12.29     12.99 o
  -9   8   1        8.53       11.17     12.71 o
   9   8   1        0.04        8.61     15.45 o
  10   8   1       39.99       49.22     14.60 o
  11   8   1        5.69        6.72     15.90 o
  12   8   1        8.28        9.53     16.16 o
  13   8   1       14.86       18.34     15.50 o
  14   8   1        0.62        2.80     16.59 o
 -42   0   2       18.29       21.92     11.47 o
 -41   0   2        1.00        2.03     10.85 o
 -40   0   2        1.86        3.66      7.01 o
 -39   0   2      122.77      135.24      6.46 o
 -38   0   2      495.46      520.49     14.81 o
 -37   0   2        2.41       16.26      5.57 o
 -36   0   2        5.35        5.82      5.19 o
 -35   0   2        2.56        6.02      4.96 o
 -34   0   2       19.31       17.92      6.55 o
 -33   0   2      127.16      131.75      5.23 o
 -32   0   2      206.11      229.10      5.40 o
 -31   0   2       54.91       50.15      5.26 o
 -30   0   2       62.61       71.13      5.26 o
 -29   0   2       28.05       31.40      4.76 o
 -28   0   2      671.52      708.80     11.00 o
 -27   0   2     2330.11     2351.87     18.92 o
 -26   0   2     1043.70     1079.50     12.72 o
 -25   0   2       19.55       48.68      4.35 o
 -24   0   2     1162.19     1181.81     12.74 o
 -23   0   2      305.75      356.49      4.24 o
 -22   0   2     1714.65     1751.58      7.28 o
 -21   0   2        2.44       29.77      3.00 o
 -20   0   2      283.76      293.48      6.81 o
 -19   0   2      230.98      238.02      6.12 o
 -18   0   2       15.10       14.97      5.41 o
 -17   0   2     2082.25     2184.99     28.65 o
 -16   0   2      454.87      476.78      3.76 o
 -15   0   2     1331.75     1394.02     24.59 o
 -14   0   2      899.29      930.26     17.84 o
 -13   0   2     1411.72     1369.53      8.65 o
 -12   0   2        0.39       -0.07      0.52 o
 -11   0   2      189.30      183.40      2.92 o
 -10   0   2        0.21        1.14      1.15 o
  -9   0   2        4.32       10.30      3.44 o
  -8   0   2     2535.14     2451.69     31.39 o
  -7   0   2     1246.09     1231.14      5.40 o
  -6   0   2      365.53      283.55      2.70 o
  -5   0   2     1378.32     1326.60      7.27 o
  -2   0   2     5123.40     5311.86     51.84 o
  -1   0   2    19013.65    18115.90   1076.24 o
   0   0   2     5166.10     5110.49     29.05 o
   1   0   2     3676.38     3690.70     24.58 o
   2   0   2    25116.68    21550.72     74.05 o
   3   0   2      743.47      830.15      6.42 o
   4   0   2     2233.14     2150.46     10.28 o
   5   0   2     1701.03     1764.48     17.26 o
   6   0   2     7868.91     7634.52    177.26 o
   7   0   2      573.83      588.74      7.30 o
   8   0   2      922.18     1000.80      4.41 o
   9   0   2        4.78        1.35      1.01 o
  10   0   2      131.42      162.55      1.77 o
  11   0   2     1168.29     1204.16      6.48 o
  12   0   2    17192.33    16300.05    642.63 o
  13   0   2      223.77      194.83      4.61 o
  14   0   2      207.09      187.22      4.89 o
  15   0   2       67.09       62.01      3.31 o
  16   0   2       10.04        5.05      1.58 o
  17   0   2      414.69      353.00      4.68 o
  18   0   2       19.91       17.42      1.83 o
  19   0   2       41.12       35.32      3.86 o
  20   0   2      353.82      329.70     11.76 o
  21   0   2     2434.29     2265.51     12.18 o
  22   0   2      116.22      159.96      3.93 o
  23   0   2      243.91      225.27      4.55 o
  24   0   2        4.73        3.13      2.74 o
  25   0   2      203.90      128.31      3.95 o
  26   0   2      215.58      197.36      4.50 o
  27   0   2        6.89        4.72      3.16 o
  28   0   2        3.50       10.56      3.11 o
  29   0   2      314.67      283.13     11.90 o
  30   0   2      288.63      275.46      5.79 o
  31   0   2      181.89      152.92      4.62 o
  32   0   2       47.83       54.49      4.50 o
  33   0   2       31.24       26.79      4.08 o
  34   0   2       39.32       21.89      4.56 o
  35   0   2       43.72       42.80      4.92 o
  36   0   2      547.90      598.87     16.84 o
  37   0   2       26.33       34.48      5.51 o
  38   0   2      562.95      631.06     10.40 o
  39   0   2        5.05       21.31      6.54 o
  40   0   2      167.37      223.30      9.93 o
  41   0   2       34.03       40.13     10.69 o
  42   0   2        0.00        0.43     12.66 o
 -44   1   2       31.92       32.95     13.78 o
 -43   1   2        9.53       17.35     13.76 o
 -42   1   2        5.01        6.26     12.62 o
 -41   1   2       10.75        8.13      7.56 o
 -40   1   2        5.74        6.33      9.92 o
 -39   1   2        1.55        2.67     10.14 o
 -38   1   2       11.10       13.24      4.96 o
 -37   1   2       30.88       26.97      4.49 o
 -36   1   2        1.37        4.69      4.20 o
 -35   1   2        6.61        8.60      4.04 o
 -34   1   2        0.71        0.53      3.33 o
 -33   1   2       26.61       25.93      3.45 o
 -32   1   2       41.30       41.03      3.29 o
 -31   1   2      143.18      135.69      3.56 o
 -30   1   2       23.08       21.72      2.88 o
 -29   1   2       69.46       67.14      3.03 o
 -28   1   2       94.73       82.04      2.56 o
 -27   1   2      133.80      136.52      2.67 o
 -26   1   2       73.80       74.49      2.39 o
 -25   1   2      312.87      318.18      3.83 o
 -24   1   2       17.96       37.02      3.87 o
 -23   1   2     1547.50     1492.53     11.10 o
 -22   1   2        0.01       21.21      5.28 o
 -21   1   2      225.64      251.81      3.16 o
 -20   1   2       32.95       31.99      1.68 o
 -19   1   2       55.65       49.97      1.80 o
 -18   1   2      761.72      742.01      4.55 o
 -17   1   2      325.42      348.21      3.13 o
 -16   1   2      118.26      127.75      1.76 o
 -15   1   2       16.56       15.09      1.14 o
 -14   1   2      396.41      394.56      4.56 o
 -13   1   2       77.66       81.01      1.30 o
 -12   1   2      507.52      591.16      3.70 o
 -11   1   2      824.45      873.36      7.73 o
 -10   1   2     1501.83     1602.34      4.77 o
  -9   1   2       74.82       79.47      1.26 o
  -8   1   2      422.87      406.53      7.13 o
  -7   1   2       75.48       87.91      3.28 o
  -6   1   2      830.87      792.75      7.62 o
  -5   1   2      253.64      272.78      2.33 o
  -4   1   2       26.51       28.18      0.98 o
  -3   1   2    18908.60    17284.31    121.43 o
  -2   1   2    13272.96    12701.45     63.83 o
  -1   1   2     1130.05     1181.65      8.81 o
   0   1   2     1631.02     1638.71     16.48 o
   1   1   2     1466.28     1437.88     19.79 o
   2   1   2      886.06      912.04      9.30 o
   3   1   2      224.67      231.78      2.32 o
   4   1   2      473.47      474.75      4.44 o
   5   1   2      240.33      248.49      4.29 o
   6   1   2      245.99      282.13      9.14 o
   7   1   2      147.19      164.02      2.39 o
   8   1   2      551.88      492.79      6.49 o
   9   1   2       42.68       41.07      1.35 o
  10   1   2      135.78      134.56      2.21 o
  11   1   2       18.06       22.48      3.64 o
  12   1   2     3029.40     3004.04     14.17 o
  13   1   2      173.45      193.70      8.78 o
  14   1   2      121.55      128.29      7.56 o
  15   1   2       36.52       39.67      1.95 o
  16   1   2        6.79        6.88      0.73 o
  17   1   2       40.67       41.09      0.95 o
  18   1   2        4.62        4.11      0.86 o
  19   1   2        0.34        0.67      0.75 o
  20   1   2        0.57        0.59      0.76 o
  21   1   2      146.83      139.70      1.70 o
  22   1   2        0.61        2.72      1.08 o
  23   1   2      440.05      421.44      3.94 o
  24   1   2       41.96       35.49      1.62 o
  25   1   2       51.20       62.44      3.13 o
  26   1   2     1126.12     1040.52      7.03 o
  27   1   2      509.50      493.31      3.39 o
  28   1   2       64.45       59.64      2.50 o
  29   1   2        5.59        7.69      2.24 o
  30   1   2        8.32        9.53      2.52 o
  31   1   2       54.30       56.86      2.72 o
  32   1   2        2.77        2.91      2.82 o
  33   1   2        3.73        5.46      3.02 o
  34   1   2        2.90        1.95      3.24 o
  35   1   2        7.64        5.08      3.45 o
  36   1   2       90.38       93.50      4.30 o
  37   1   2       32.93       34.97      5.86 o
  38   1   2       35.35       28.20      5.89 o
  39   1   2       18.16       21.09      6.81 o
  40   1   2       19.22       22.56      7.23 o
  41   1   2       56.41       73.74      7.78 o
  42   1   2        8.59        8.64      8.14 o
 -42   2   2       10.31       13.59     13.81 o
 -41   2   2       62.60       73.84     12.28 o
 -40   2   2       79.33       87.93     10.46 o
 -39   2   2      121.27      116.55     10.70 o
 -38   2   2      290.26      301.86     11.44 o
 -37   2   2        7.27       15.22      8.76 o
 -36   2   2       70.70       78.76      5.50 o
 -35   2   2       29.11       28.31      4.56 o
 -34   2   2      189.98      195.39      3.95 o
 -33   2   2       60.26       61.71      4.19 o
 -32   2   2       72.79       74.27      2.74 o
 -31   2   2      161.63      168.87      2.75 o
 -30   2   2      373.00      371.36      3.71 o
 -29   2   2      302.52      300.16      3.54 o
 -28   2   2        3.39        4.99      2.15 o
 -27   2   2      145.70      133.01      3.22 o
 -26   2   2       38.38       38.68      2.31 o
 -25   2   2       33.82       32.10      1.72 o
 -24   2   2       43.30       45.79      1.76 o
 -23   2   2     1002.84      931.73      5.67 o
 -22   2   2      834.86      799.60      5.66 o
 -21   2   2      485.09      484.27      5.05 o
 -20   2   2      216.32      222.62      2.49 o
 -19   2   2      347.76      348.13      3.58 o
 -18   2   2       47.67       54.86      1.34 o
 -17   2   2      574.93      590.07      3.04 o
 -16   2   2      380.64      402.32      2.62 o
 -15   2   2      152.64      148.19      1.48 o
 -14   2   2     1696.59     1719.20      9.67 o
 -13   2   2      186.95      241.96      4.04 o
 -12   2   2     1502.97     1490.98      9.60 o
 -11   2   2      102.68      114.95      3.32 o
 -10   2   2     1273.49     1352.33     25.69 o
  -9   2   2      487.81      580.98      9.82 o
  -8   2   2      451.73      468.72      4.70 o
  -7   2   2     1050.89     1076.89      5.34 o
  -6   2   2      126.99      111.48      1.86 o
  -5   2   2      742.97      738.90     10.32 o
  -4   2   2     1999.00     2117.72     24.40 o
  -3   2   2       40.48       50.01      1.54 o
  -2   2   2       18.21       15.92      0.59 o
  -1   2   2       96.82      110.39      1.49 o
   0   2   2       21.30       21.92      0.62 o
   1   2   2     2081.73     2174.22     17.48 o
   2   2   2        3.27        6.49      1.15 o
   3   2   2     6129.49     6201.60     92.05 o
   4   2   2      639.31      673.27      2.87 o
   5   2   2        4.46        0.49      0.58 o
   6   2   2      418.96      511.12      6.53 o
   7   2   2       12.17       24.89      2.07 o
   8   2   2        6.78       12.17      1.05 o
   9   2   2      357.20      368.96      2.85 o
  10   2   2      794.46      795.67      4.06 o
  11   2   2      381.45      363.54      8.99 o
  12   2   2      872.92      960.40      9.78 o
  13   2   2      872.87      819.89      4.10 o
  14   2   2      354.80      348.89      4.85 o
  15   2   2      162.31      159.88      3.80 o
  16   2   2      112.60       95.11      2.52 o
  17   2   2       74.42       80.28      2.33 o
  18   2   2     2546.05     2397.67     22.58 o
  19   2   2     3424.33     3165.43     16.68 o
  20   2   2      478.08      488.60      4.02 o
  21   2   2      539.35      541.60      4.42 o
  22   2   2      975.19      973.07      5.63 o
  23   2   2        1.70        6.12      1.29 o
  24   2   2      175.33      173.11      2.73 o
  25   2   2        0.24        4.24      1.91 o
  26   2   2       50.84       53.65      2.14 o
  27   2   2      337.07      320.83      3.79 o
  28   2   2      494.82      511.17      5.01 o
  29   2   2      313.58      314.11      4.35 o
  30   2   2      419.93      410.88      4.46 o
  31   2   2      154.01      175.93      3.32 o
  32   2   2      247.87      233.28      4.11 o
  33   2   2       34.22       45.36      3.52 o
  34   2   2      129.51      144.54      4.10 o
  35   2   2      192.50      189.94      4.98 o
  36   2   2        3.15        5.21      6.49 o
  37   2   2      181.81      189.16      6.84 o
  38   2   2       46.91       46.27      7.05 o
  39   2   2      133.70      150.76      7.31 o
  40   2   2       81.02      102.93      7.46 o
  41   2   2       14.55       19.54     12.57 o
  42   2   2       15.11       21.84     12.69 o
 -39   3   2       17.24       15.60     12.89 o
 -38   3   2       13.48       13.63      7.41 o
 -37   3   2       20.35       21.36      6.64 o
 -36   3   2        0.00        0.80      5.85 o
 -35   3   2        4.18        9.35      6.64 o
 -34   3   2        5.83       11.67      4.25 o
 -33   3   2        8.76       11.77      4.01 o
 -32   3   2        3.92        7.31      3.22 o
 -31   3   2       57.54       53.61      3.52 o
 -30   3   2       10.31       13.81      3.17 o
 -29   3   2       33.29       34.28      2.69 o
 -28   3   2        2.73        2.03      2.82 o
 -27   3   2       14.47       13.96      2.33 o
 -26   3   2       28.88       23.91      2.27 o
 -25   3   2       14.92       18.17      2.15 o
 -24   3   2       18.79       18.07      2.05 o
 -23   3   2      337.99      311.70      6.99 o
 -22   3   2        2.04        3.01      1.99 o
 -21   3   2       19.31       11.85      2.02 o
 -20   3   2        2.22        1.71      2.11 o
 -19   3   2        0.11        1.58      0.86 o
 -18   3   2        7.09        6.92      1.09 o
 -17   3   2        6.76        4.46      0.96 o
 -16   3   2        0.57        1.80      1.27 o
 -15   3   2       22.54       21.60      0.91 o
 -14   3   2        1.19        2.78      0.79 o
 -13   3   2      121.33      117.39      2.89 o
 -12   3   2       46.59       54.60      1.75 o
 -11   3   2      346.91      336.37      5.96 o
 -10   3   2      108.18      101.62      2.11 o
  -9   3   2       11.84       11.68      1.27 o
  -8   3   2       11.04        5.46      1.19 o
  -7   3   2      132.09      127.68      1.78 o
  -6   3   2        9.30        7.85      1.17 o
  -5   3   2       10.83       10.05      0.88 o
  -4   3   2       29.14       35.29      1.04 o
  -3   3   2      374.42      361.19      3.13 o
  -2   3   2      453.67      454.55      2.92 o
  -1   3   2       46.94       42.01      1.37 o
   0   3   2      280.96      300.95      3.65 o
   1   3   2        7.29        6.42      1.20 o
   2   3   2       13.97       19.47      1.15 o
   3   3   2      171.34      183.11      2.60 o
   4   3   2       43.40       58.63      1.65 o
   5   3   2      350.72      401.71      3.94 o
   6   3   2       68.30       89.25      1.69 o
   7   3   2      257.53      263.81      4.63 o
   8   3   2       58.85       59.50      1.69 o
   9   3   2       11.96       13.86      1.39 o
  10   3   2      160.68      163.02      2.33 o
  11   3   2      264.10      294.06      5.55 o
  12   3   2      647.24      651.54      5.54 o
  13   3   2      574.67      571.90      5.14 o
  14   3   2      191.88      195.76      2.90 o
  15   3   2        1.25        0.48      0.75 o
  16   3   2      210.12      203.18      2.79 o
  17   3   2      395.76      398.39      7.20 o
  18   3   2       79.31       72.78      3.98 o
  19   3   2      104.48      102.77      3.29 o
  20   3   2      107.30      107.91      3.58 o
  21   3   2        0.49        0.56      0.67 o
  22   3   2       21.34       17.37      2.00 o
  23   3   2        6.90        5.55      2.53 o
  24   3   2        2.31        3.29      2.42 o
  25   3   2        8.39        6.71      2.55 o
  26   3   2       20.55       17.11      2.50 o
  27   3   2       29.78       32.10      2.61 o
  28   3   2        0.81        2.14      3.49 o
  29   3   2        0.44        0.63      1.17 o
  30   3   2       34.48       34.44      3.21 o
  31   3   2        1.84        2.78      3.33 o
  32   3   2       10.55       16.19      4.42 o
  33   3   2        1.05        2.95      4.58 o
  34   3   2        1.80        2.71      4.14 o
  35   3   2        2.84        0.83      2.44 o
  36   3   2       26.19       34.57      5.49 o
  37   3   2      106.37      106.22      5.74 o
  38   3   2        4.67        1.29      3.14 o
  39   3   2       12.28       12.05      8.32 o
  40   3   2        9.89       11.49     12.55 o
 -36   4   2        3.13        7.85      7.93 o
 -35   4   2        0.35        1.76      6.79 o
 -34   4   2       36.54       38.73      5.71 o
 -33   4   2       89.00      102.11      6.33 o
 -32   4   2       36.23       28.99      5.51 o
 -31   4   2        4.03        7.74      4.76 o
 -30   4   2       86.77       90.13      4.78 o
 -29   4   2       27.33       28.29      4.60 o
 -28   4   2        1.58        3.14      4.09 o
 -27   4   2       31.98       25.65      4.19 o
 -26   4   2       27.06       29.39      3.75 o
 -25   4   2        9.11       11.16      3.66 o
 -24   4   2      264.76      254.87      5.83 o
 -23   4   2      430.67      431.50     14.41 o
 -22   4   2      224.25      231.66      5.65 o
 -21   4   2       17.48       16.93      3.91 o
 -20   4   2      130.98      144.55      6.36 o
 -19   4   2        6.03        2.76      3.57 o
 -18   4   2        2.87       -0.83     28.03 o
 -17   4   2        5.63        3.46      3.15 o
 -16   4   2      686.93      578.20      7.55 o
 -15   4   2      564.86      539.23      8.12 o
 -14   4   2       12.32       16.53      2.95 o
 -13   4   2      477.73      491.03      6.71 o
 -12   4   2        0.51        1.81      3.97 o
 -11   4   2      423.34      441.97      7.77 o
 -10   4   2       58.22       61.21      9.92 o
  -9   4   2      305.85      295.69      5.27 o
  -8   4   2        0.93        3.00      1.84 o
  -7   4   2      570.04      522.49      3.16 o
  -6   4   2      428.97      447.01      3.07 o
  -5   4   2       40.88       42.57      1.58 o
  -4   4   2      544.56      493.55      3.39 o
  -3   4   2     1548.80     1508.99     15.08 o
  -2   4   2      158.64      150.09      2.47 o
  -1   4   2       69.53       54.97      1.99 o
   0   4   2      551.76      532.88      4.84 o
   1   4   2      191.98      176.76      6.46 o
   2   4   2      231.91      238.80      3.05 o
   3   4   2      961.73      984.62      7.89 o
   4   4   2      389.57      389.44      5.07 o
   5   4   2        0.11        2.19      1.98 o
   6   4   2       86.98       70.16      2.39 o
   7   4   2       77.75       78.13      2.53 o
   8   4   2       17.31       15.06      2.67 o
   9   4   2      102.35      118.67      3.83 o
  10   4   2       29.63       39.76      3.22 o
  11   4   2      379.99      361.43      4.59 o
  12   4   2      327.36      300.14      4.33 o
  13   4   2      892.02      853.68     13.96 o
  14   4   2      126.03      126.82      3.51 o
  15   4   2        7.28        9.78      4.00 o
  16   4   2      180.38      172.31      4.92 o
  17   4   2      108.87      109.91     14.03 o
  18   4   2      292.93      286.59      5.96 o
  19   4   2      460.93      470.79     10.22 o
  20   4   2      156.97      156.00      7.06 o
  21   4   2        5.14        5.70      5.72 o
  22   4   2       23.47       21.08      5.24 o
  23   4   2      299.95      292.14      8.87 o
  24   4   2       10.87       16.29      4.17 o
  25   4   2       69.03       66.62      4.70 o
  26   4   2        0.18        4.29      4.98 o
  27   4   2       44.03       44.52      3.71 o
  28   4   2       46.93       40.70      3.72 o
  29   4   2      181.61      191.00      5.10 o
  30   4   2      143.79      145.17      7.44 o
  31   4   2        9.03       11.76      5.20 o
  32   4   2      177.39      199.94      7.15 o
  33   4   2       21.03       27.08      5.76 o
  34   4   2      106.71      104.66      5.70 o
  35   4   2       71.28       66.66      6.19 o
  36   4   2       36.37       38.90      6.51 o
  37   4   2       27.75       30.23      9.20 o
  38   4   2      138.97      160.51     13.74 o
 -32   5   2       93.95       97.39      7.78 o
 -31   5   2       25.33       34.44      8.30 o
 -30   5   2        0.05       -0.70      3.72 o
 -29   5   2       18.45       21.11      5.51 o
 -28   5   2        0.08        4.30      5.09 o
 -27   5   2        4.58        7.13      5.28 o
 -26   5   2       46.79       39.19      4.26 o
 -25   5   2       41.31       39.47      6.90 o
 -24   5   2       24.05       21.32      5.67 o
 -23   5   2       55.91       56.50      5.01 o
 -22   5   2       78.98       88.70      5.32 o
 -21   5   2       67.70       67.18      4.70 o
 -20   5   2        0.66        2.89      4.78 o
 -19   5   2       37.52       30.10      4.62 o
 -18   5   2        5.14       10.65      6.81 o
 -17   5   2       48.33       45.18      6.29 o
 -16   5   2      168.75      146.55      7.59 o
 -15   5   2        3.33        6.80      4.14 o
 -14   5   2        1.80        4.30      4.17 o
 -13   5   2       12.06       14.49      3.59 o
 -12   5   2        1.13       -1.83      2.63 o
 -11   5   2       24.33       21.21      3.68 o
 -10   5   2      133.36      139.56      4.16 o
  -9   5   2       50.13       40.02      5.44 o
  -8   5   2       99.24      105.24      4.42 o
  -7   5   2       47.81       42.79      2.49 o
  -6   5   2        1.30        2.42      1.86 o
  -5   5   2      130.85      134.22      3.66 o
  -4   5   2      117.32      122.79      3.55 o
  -3   5   2      432.98      422.12      4.29 o
  -2   5   2       52.95       45.56      2.00 o
  -1   5   2       52.50       47.75      2.06 o
   0   5   2      106.74      101.14      2.41 o
   1   5   2        0.06       -0.73      0.74 o
   2   5   2       68.86       60.60      2.43 o
   3   5   2      113.79      103.08      5.01 o
   4   5   2        3.55        4.53      3.64 o
   5   5   2       37.59       34.17      3.14 o
   6   5   2       89.22       75.25      5.77 o
   7   5   2      219.81      212.58      7.84 o
   8   5   2      329.54      342.37      5.80 o
   9   5   2        0.00        0.18      3.55 o
  10   5   2       67.00       51.89      3.67 o
  11   5   2       22.13       17.52      3.68 o
  12   5   2        0.27        1.71      3.78 o
  13   5   2       31.15       23.18      3.15 o
  14   5   2        3.54        3.95      3.33 o
  15   5   2       18.48       10.05      3.33 o
  16   5   2       26.18       16.55      4.17 o
  17   5   2        0.72        1.09      4.42 o
  18   5   2       68.05       54.88      4.85 o
  19   5   2       46.78       44.86      5.03 o
  20   5   2       14.16       12.17      5.08 o
  21   5   2        6.26        5.38      4.98 o
  22   5   2        0.76        4.54      8.12 o
  23   5   2        2.03        3.06      5.94 o
  24   5   2        1.89        5.45      6.27 o
  25   5   2        0.85        4.27      6.32 o
  26   5   2       26.64       22.75      5.03 o
  27   5   2        5.02        6.82      5.05 o
  28   5   2        0.16        5.20      6.63 o
  29   5   2       41.55       46.21      6.14 o
  30   5   2       17.17       18.07      6.88 o
  31   5   2        7.05        9.23      7.70 o
  32   5   2        4.71        4.82      7.66 o
  33   5   2        0.28       -1.92      5.36 o
 -27   6   2       51.96       50.99      6.79 o
 -26   6   2        0.26        3.64      8.21 o
 -25   6   2       19.08       24.59      8.47 o
 -24   6   2        1.27       12.38      7.99 o
 -23   6   2      156.14      175.19      7.22 o
 -22   6   2       96.41       89.69      6.81 o
 -21   6   2       69.98       74.71      7.05 o
 -20   6   2       62.50       62.91      6.75 o
 -19   6   2       13.64       13.02      5.92 o
 -18   6   2        1.28        2.65      6.35 o
 -17   6   2       99.52      105.86      6.20 o
 -16   6   2      127.30      131.06      5.61 o
 -15   6   2       19.40       15.97      5.66 o
 -14   6   2       82.52       86.57      9.16 o
 -13   6   2       90.13       98.59      5.06 o
 -12   6   2        1.10        3.48      5.33 o
 -11   6   2        0.01        3.81      4.91 o
 -10   6   2       21.85       24.65      4.86 o
  -9   6   2       16.22       15.87      4.82 o
  -8   6   2       60.58       62.22      3.90 o
  -7   6   2        1.11       -1.86      2.34 o
  -6   6   2      108.53      114.34      4.29 o
  -5   6   2      166.58      175.97      6.91 o
  -4   6   2      366.83      372.73      5.31 o
  -3   6   2      432.33      455.67     14.06 o
  -2   6   2       21.28       33.43      4.62 o
  -1   6   2      282.51      273.74      9.61 o
   0   6   2       16.26       10.12      4.51 o
   1   6   2        9.84        5.35      3.30 o
   2   6   2      123.05      133.79      3.65 o
   3   6   2       15.05       14.97      3.41 o
   4   6   2      245.78      258.46      4.55 o
   5   6   2       16.99       20.50      3.56 o
   6   6   2       57.34       50.75      4.31 o
   7   6   2       14.13       13.29      4.56 o
   8   6   2       48.89       53.84      4.63 o
   9   6   2       21.34       19.48      4.72 o
  10   6   2       44.01       46.54      4.82 o
  11   6   2      127.19      132.63      8.60 o
  12   6   2      408.64      392.79      5.77 o
  13   6   2      140.04      138.45      4.15 o
  14   6   2        1.10        7.28      4.24 o
  15   6   2        0.02       -1.78      1.84 o
  16   6   2        0.59       -0.03      0.21 o
  17   6   2        1.07        3.38      5.82 o
  18   6   2       69.90       67.31      5.97 o
  19   6   2       27.72       26.13      6.55 o
  20   6   2       32.64       36.11      6.79 o
  21   6   2      208.18      204.44      6.93 o
  22   6   2       13.43       25.41      6.77 o
  23   6   2       31.51       31.55      7.62 o
  24   6   2        0.49       10.11     11.90 o
  25   6   2       50.66       52.66      8.06 o
  26   6   2        4.11        3.72      8.11 o
  27   6   2        0.23        7.19      8.63 o
  28   6   2       41.01       44.09      7.56 o
  29   6   2       13.51       13.73     13.55 o
 -21   7   2       18.72       21.37     11.67 o
 -20   7   2       22.85       26.34     11.50 o
 -19   7   2        3.29        6.72     12.17 o
 -18   7   2       16.00       14.79     12.46 o
 -17   7   2        7.06        6.25     11.79 o
 -16   7   2        0.02       -1.52      6.07 o
 -15   7   2        6.25        6.49      9.97 o
 -14   7   2        1.61        1.42     13.12 o
 -13   7   2        3.25        0.46      1.93 o
 -12   7   2        5.34        0.43     33.24 o
 -11   7   2       35.61       34.10      8.98 o
 -10   7   2       29.26       31.18      8.76 o
  -9   7   2        8.51       10.05      9.54 o
  -8   7   2        4.30        0.04      9.51 o
  -7   7   2        9.27        8.85      8.76 o
  -6   7   2       59.93       51.61      6.49 o
  -5   7   2       10.59       16.96      6.60 o
  -4   7   2       24.02       19.29      6.82 o
  -3   7   2       85.40       85.78      6.69 o
  -2   7   2       15.35       14.32      6.56 o
  -1   7   2       22.82       19.35      6.44 o
   0   7   2        0.48       -1.57      8.72 o
   1   7   2       15.00        9.85      6.40 o
   2   7   2        0.58       -1.82      4.42 o
   3   7   2       18.13       16.34      6.47 o
   4   7   2       14.34       12.29      6.40 o
   5   7   2        6.27        6.32      6.53 o
   6   7   2        2.26        4.73      6.53 o
   7   7   2       34.88       40.54      6.64 o
   8   7   2        9.74        8.15      6.91 o
   9   7   2        1.00       -0.54      0.75 o
  11   7   2       15.43       11.25     11.51 o
  12   7   2       25.08       13.74     11.36 o
  13   7   2        1.00        0.89      9.18 o
  14   7   2        2.47        6.29      7.52 o
  15   7   2        6.94        5.47      7.73 o
  16   7   2        6.26        9.50      7.75 o
  17   7   2       27.52       22.92      8.11 o
  18   7   2        1.35       -0.27      3.83 o
  19   7   2        3.35        6.88      8.45 o
  20   7   2       18.72       25.19      9.03 o
  21   7   2        0.35        4.09      9.60 o
  22   7   2       36.97       34.93      9.52 o
  23   7   2       33.64       27.24     12.52 o
  24   7   2        0.35        0.28      3.88 o
 -13   8   2        3.48        7.89     14.34 o
 -12   8   2        9.41        6.43     14.48 o
 -11   8   2        0.00       -1.76     10.15 o
 -10   8   2       20.68       27.11     14.13 o
  -9   8   2        9.46       10.84     13.89 o
  -8   8   2       25.84       25.24     13.56 o
  -7   8   2       28.73       30.79     13.27 o
  -6   8   2        3.06        6.93     12.99 o
  -5   8   2        7.02        2.91     12.76 o
  -4   8   2       27.65       18.60      9.64 o
  -3   8   2        8.14        9.30      9.26 o
  -2   8   2        3.10       -0.61      3.16 o
  -1   8   2       12.77        6.73     14.72 o
   0   8   2        0.71       -1.06      2.44 o
   1   8   2       14.63       13.41     14.85 o
   2   8   2       20.25       35.40     14.46 o
   3   8   2       66.02       74.88     14.87 o
   4   8   2        8.70       14.65     14.97 o
   5   8   2        4.05        6.10     15.06 o
   6   8   2       20.74       29.88     15.13 o
   7   8   2       10.23       15.37     15.39 o
   8   8   2        2.08        5.17     14.67 o
   9   8   2        5.04       10.65     15.95 o
  10   8   2        1.14       12.85     16.16 o
  11   8   2       53.21       69.66     15.76 o
  12   8   2        6.55       15.57     16.49 o
  13   8   2        2.03        7.36     17.20 o
 -43   1   3        0.04       -2.27      7.31 o
 -42   1   3        0.50       -0.75      1.91 o
 -41   1   3       58.22       62.38      7.73 o
 -40   1   3      118.62      125.79      5.89 o
 -39   1   3      120.09      119.86      7.11 o
 -38   1   3      143.88      141.11      6.24 o
 -37   1   3      217.07      229.28      6.63 o
 -36   1   3       15.81       22.01      5.63 o
 -35   1   3       60.32       66.00      5.15 o
 -34   1   3        0.76        3.22      4.11 o
 -33   1   3       29.62       29.56      3.69 o
 -32   1   3       46.96       45.84      3.53 o
 -31   1   3       30.44       36.14      2.95 o
 -30   1   3      615.05      620.06      5.64 o
 -29   1   3       66.97       72.90      3.05 o
 -28   1   3       19.27       21.85      2.76 o
 -27   1   3      342.47      346.11      4.67 o
 -26   1   3      278.11      258.97      3.69 o
 -25   1   3      467.02      473.48      4.60 o
 -24   1   3      202.19      206.41      3.25 o
 -23   1   3      689.32      641.59     12.85 o
 -22   1   3       45.29       48.27      2.06 o
 -21   1   3      963.33      919.12     10.19 o
 -20   1   3      770.12      774.02      5.07 o
 -19   1   3      617.64      629.14      4.49 o
 -18   1   3        8.10        8.09      1.16 o
 -17   1   3       14.81       16.34      1.42 o
 -16   1   3      270.20      296.42      3.51 o
 -15   1   3      103.38       83.97      2.82 o
 -14   1   3      560.49      548.58      3.60 o
 -13   1   3      398.60      352.48      4.52 o
 -12   1   3      184.65      250.01      5.02 o
 -11   1   3     3557.63     3548.52      7.94 o
 -10   1   3      468.36      473.44      7.92 o
  -9   1   3       97.46       87.20      1.63 o
  -8   1   3        2.33        2.93      0.60 o
  -7   1   3      430.77      474.42      3.76 o
  -6   1   3      402.30      375.25      2.62 o
  -5   1   3      633.14      602.61      4.13 o
  -4   1   3     6602.04     6467.95     50.98 o
  -3   1   3     3706.16     3721.86      7.93 o
  -2   1   3      850.63      938.43      6.20 o
  -1   1   3     1206.79     1146.32      6.72 o
   0   1   3      132.36      136.78      1.64 o
   1   1   3      105.04       89.54      3.92 o
   2   1   3      700.73      680.88      4.21 o
   3   1   3      544.22      549.94      8.80 o
   4   1   3     1250.30     1216.68     17.23 o
   5   1   3      584.18      544.26      9.26 o
   6   1   3      339.63      307.99      3.17 o
   7   1   3      167.99      167.45      2.49 o
   8   1   3      227.28      237.79      3.84 o
   9   1   3      928.28     1018.35      5.09 o
  10   1   3      142.68      151.87      1.92 o
  11   1   3     1654.50     1733.30     26.73 o
  12   1   3      940.49      958.75     13.31 o
  13   1   3     1155.68     1205.00      6.35 o
  14   1   3      353.78      324.20      2.92 o
  15   1   3      797.50      796.38      4.86 o
  16   1   3      291.54      288.04      2.86 o
  17   1   3       30.97       27.02      1.77 o
  18   1   3       40.59       30.14      1.86 o
  19   1   3      356.03      317.59      3.63 o
  20   1   3      497.87      474.16      7.24 o
  21   1   3      438.26      426.06      5.15 o
  22   1   3      343.46      308.13      3.83 o
  23   1   3      734.19      762.49      5.71 o
  24   1   3        8.32       11.40      1.90 o
  25   1   3        3.30        9.20      2.53 o
  26   1   3        6.38        6.00      2.59 o
  27   1   3       14.77        9.44      2.54 o
  28   1   3      130.12      120.29      3.67 o
  29   1   3      209.26      188.98      4.18 o
  30   1   3      459.47      452.77      6.05 o
  31   1   3      429.44      428.45      8.87 o
  32   1   3      130.45      122.91      3.94 o
  33   1   3      154.30      150.67      5.55 o
  34   1   3       13.55       14.56      4.13 o
  35   1   3        0.00        2.48      5.23 o
  36   1   3       54.05       54.51      4.76 o
  37   1   3      184.09      182.78      4.71 o
  38   1   3      302.09      313.55      5.40 o
  39   1   3       21.04       22.54      5.77 o
  40   1   3        3.01        8.10      6.11 o
  41   1   3       19.71       15.67      8.53 o
  42   1   3       68.13       76.04     12.23 o
 -41   2   3        2.07        1.54     13.02 o
 -40   2   3        0.42       -2.88     16.46 o
 -39   2   3        0.09       -1.91     15.21 o
 -38   2   3        0.12        1.49      6.58 o
 -37   2   3        0.00       -2.57      5.31 o
 -36   2   3       39.05       40.87      6.08 o
 -35   2   3        4.56        5.12      5.82 o
 -34   2   3        2.91       -0.73      1.84 o
 -33   2   3        0.01       -0.44      2.62 o
 -32   2   3        8.36        5.64      4.25 o
 -31   2   3       13.45        8.38      3.81 o
 -30   2   3       17.09       18.07      3.56 o
 -29   2   3       27.23       20.32      3.37 o
 -28   2   3       70.18       70.95      5.07 o
 -27   2   3        6.58        5.10      2.13 o
 -26   2   3       29.42       30.28      1.94 o
 -25   2   3      115.37      104.17      3.87 o
 -24   2   3        2.75        2.42      1.27 o
 -23   2   3       77.45       69.21      2.43 o
 -22   2   3        1.91        1.03      1.50 o
 -21   2   3       58.89       62.72      1.63 o
 -20   2   3      111.87      110.55      1.87 o
 -19   2   3      195.46      209.36      2.20 o
 -18   2   3        6.74        8.43      1.16 o
 -17   2   3      311.50      316.06      2.63 o
 -16   2   3      239.94      249.80      2.00 o
 -15   2   3       14.09       11.85      0.79 o
 -14   2   3        8.78       12.00      0.82 o
 -13   2   3      221.09      229.47      2.93 o
 -12   2   3       49.18       57.13      2.70 o
 -11   2   3      101.73      119.39      5.29 o
 -10   2   3       12.23       26.13      4.39 o
  -9   2   3       20.31       21.69      6.23 o
  -8   2   3       62.79       67.98      1.49 o
  -7   2   3        5.80        6.32      1.16 o
  -6   2   3     2667.63     2848.85     12.11 o
  -5   2   3      569.91      630.34      5.19 o
  -4   2   3     1171.49     1338.45      9.98 o
  -3   2   3       38.87       41.15      1.12 o
  -2   2   3       40.19       32.06      1.49 o
  -1   2   3      526.47      638.39      6.13 o
   0   2   3      178.87      203.30      2.52 o
   1   2   3        2.30        4.13      0.87 o
   2   2   3      104.42      130.17      2.07 o
   3   2   3     2735.67     2984.68     15.47 o
   4   2   3        0.32        4.91      1.22 o
   5   2   3       63.68       80.33      4.85 o
   6   2   3       84.25       92.13      1.19 o
   7   2   3       11.47        9.55      1.79 o
   8   2   3        1.34        2.73      1.45 o
   9   2   3       89.82       72.77      1.40 o
  10   2   3       61.99       53.51      1.28 o
  11   2   3       34.79       36.01      2.39 o
  12   2   3      461.89      468.62      5.60 o
  13   2   3      861.61      834.62      7.84 o
  14   2   3      221.60      221.55      4.39 o
  15   2   3       78.06       75.33      3.34 o
  16   2   3      194.67      191.60      2.99 o
  17   2   3       30.42       32.48      1.99 o
  18   2   3      330.04      314.18      3.78 o
  19   2   3        1.78       -0.77      1.09 o
  20   2   3       68.55       59.88      2.47 o
  21   2   3       57.06       55.66      2.07 o
  22   2   3      344.29      330.69      3.82 o
  23   2   3      514.92      469.86      4.31 o
  24   2   3      170.17      167.63      3.88 o
  25   2   3       62.66       59.71      2.27 o
  26   2   3        5.02        5.15      2.10 o
  27   2   3        0.49        0.39      0.96 o
  28   2   3       11.18        8.24      2.45 o
  29   2   3        8.40        5.10      2.73 o
  30   2   3       27.65       24.25      2.64 o
  31   2   3       16.52       10.80      2.91 o
  32   2   3        6.29        5.01      3.11 o
  33   2   3       26.72       24.72      3.69 o
  34   2   3       57.80       54.13      3.93 o
  35   2   3        0.67        1.26      3.85 o
  36   2   3       34.66       34.36      4.54 o
  37   2   3       13.30        9.19      5.81 o
  38   2   3       37.45       38.84      5.56 o
  39   2   3       11.42       14.31      6.38 o
  40   2   3       24.98       29.36     12.55 o
 -39   3   3       77.20       73.63     12.61 o
 -38   3   3       41.90       40.72      8.59 o
 -37   3   3      105.15      101.10      8.29 o
 -36   3   3       20.79       23.41      4.33 o
 -35   3   3        2.33        3.01      3.95 o
 -34   3   3       61.31       59.34      5.10 o
 -33   3   3        3.00        7.23      4.96 o
 -32   3   3       33.52       37.43      4.58 o
 -31   3   3      177.48      176.44      4.80 o
 -30   3   3       10.86       15.77      4.25 o
 -29   3   3      143.14      134.68      4.33 o
 -28   3   3      159.94      156.34      4.24 o
 -27   3   3       55.80       50.90      3.55 o
 -26   3   3       10.96        9.85      3.06 o
 -25   3   3        4.79        3.65      3.20 o
 -24   3   3       55.28       48.43      3.20 o
 -23   3   3       86.09       90.67      3.44 o
 -22   3   3      513.61      483.57      5.95 o
 -21   3   3        0.20        6.16      2.38 o
 -20   3   3      712.95      692.67      7.14 o
 -19   3   3      380.10      328.86      4.19 o
 -18   3   3       30.37       32.74      2.44 o
 -17   3   3        1.88        2.28      2.84 o
 -16   3   3      412.44      392.46      6.97 o
 -15   3   3       67.15       61.27      3.71 o
 -14   3   3      289.11      275.05      5.43 o
 -13   3   3      168.94      159.27      5.31 o
 -12   3   3     1100.17     1039.24     10.05 o
 -11   3   3        3.15        9.92      2.59 o
 -10   3   3      983.21     1009.13      5.44 o
  -9   3   3      100.23      102.08      2.22 o
  -8   3   3      139.73      142.08      2.98 o
  -7   3   3      125.31      119.06      1.64 o
  -6   3   3        0.20        2.42      1.26 o
  -5   3   3      901.87      945.36     28.59 o
  -4   3   3     1330.93     1262.30     18.87 o
  -3   3   3     1280.84     1159.55     12.64 o
  -2   3   3     1047.33     1024.94      5.99 o
  -1   3   3       10.60        6.10      1.31 o
   0   3   3      224.31      226.07      3.64 o
   1   3   3        0.06       -0.96      1.51 o
   2   3   3      478.03      541.50      6.44 o
   3   3   3     1485.97     1493.00     18.07 o
   4   3   3      332.45      366.61      3.73 o
   5   3   3       17.37        5.78      1.59 o
   6   3   3      326.59      300.42     11.23 o
   7   3   3     1443.33     1465.62      4.93 o
   8   3   3       32.78       47.75      1.42 o
   9   3   3      337.86      325.60      6.65 o
  10   3   3        0.18        1.59      1.08 o
  11   3   3        0.73        0.63      1.12 o
  12   3   3      865.59      845.36      7.46 o
  13   3   3      217.73      214.52      4.06 o
  14   3   3      695.43      646.47      9.56 o
  15   3   3      794.88      754.27      4.80 o
  16   3   3      695.66      651.75     14.01 o
  17   3   3      254.67      274.50      5.12 o
  18   3   3     3725.32     3602.77     28.71 o
  19   3   3        0.02       24.40      8.17 o
  20   3   3       10.73        7.56      2.24 o
  21   3   3        1.46        4.25      2.59 o
  22   3   3      178.34      181.20      5.62 o
  23   3   3      108.28       95.97      3.03 o
  24   3   3      108.57      115.78      3.25 o
  25   3   3      271.50      262.52      3.77 o
  26   3   3        6.58       10.30      2.51 o
  27   3   3       53.88       49.83      2.64 o
  28   3   3      103.03       99.98      2.90 o
  29   3   3       18.40       18.46      2.97 o
  30   3   3      201.91      190.49      3.68 o
  31   3   3      384.81      379.97      6.26 o
  32   3   3      112.03      105.33      3.98 o
  33   3   3       28.87       35.72      4.06 o
  34   3   3       47.38       47.99      5.12 o
  35   3   3        1.24       -0.64      1.68 o
  36   3   3        1.86       -1.83      6.05 o
  37   3   3       43.14       35.80      6.24 o
  38   3   3       46.89       42.91      8.66 o
  39   3   3       35.32       38.67     13.34 o
 -35   4   3       16.98       15.29      7.74 o
 -34   4   3       51.04       53.47      6.27 o
 -33   4   3       21.01       28.04      6.06 o
 -32   4   3       47.54       58.85      5.75 o
 -31   4   3        3.70        3.19      3.00 o
 -30   4   3       17.01       14.40      5.16 o
 -29   4   3       51.28       40.78      4.58 o
 -28   4   3       47.36       47.79      4.44 o
 -27   4   3       12.28       15.12      4.33 o
 -26   4   3      151.02      153.05      4.60 o
 -25   4   3       83.25       83.66      4.07 o
 -24   4   3        6.02        9.46      3.86 o
 -23   4   3       42.26       32.17      3.33 o
 -22   4   3        0.75        1.94      3.71 o
 -21   4   3        0.06       -1.58      3.11 o
 -20   4   3        7.18        9.32      4.18 o
 -19   4   3      145.25      118.53      8.80 o
 -18   4   3      116.40      100.67      4.39 o
 -17   4   3      150.04      126.54      4.53 o
 -16   4   3        7.73        6.91      3.82 o
 -15   4   3       26.82       28.50      3.70 o
 -14   4   3        0.38        4.77      4.39 o
 -13   4   3      342.48      352.73      8.95 o
 -12   4   3       40.88       32.97      3.09 o
 -11   4   3        4.18        3.83      2.66 o
 -10   4   3      376.19      383.50      6.78 o
  -9   4   3        2.18        4.80      2.56 o
  -8   4   3      339.66      328.97      8.37 o
  -7   4   3      257.20      277.88      3.63 o
  -6   4   3     2096.04     2095.82     15.22 o
  -5   4   3       38.46       55.57      3.75 o
  -4   4   3      430.72      440.49      4.89 o
  -3   4   3      299.37      294.73      2.60 o
  -2   4   3      108.81       98.52      1.86 o
  -1   4   3       74.73       83.33      4.97 o
   0   4   3      112.37      104.53      1.91 o
   1   4   3        0.16       -1.26      1.26 o
   2   4   3      112.45      109.39      4.38 o
   3   4   3      285.00      318.00      5.14 o
   4   4   3        0.70       -2.35      2.43 o
   5   4   3        1.44       -0.40      0.52 o
   6   4   3        0.39       -0.18      2.48 o
   7   4   3       13.90       13.39      2.67 o
   8   4   3      223.79      236.37      7.84 o
   9   4   3      139.33      118.72      3.92 o
  10   4   3        7.59       10.13      2.91 o
  11   4   3        1.97        3.21      3.13 o
  12   4   3       15.35       14.08      3.04 o
  13   4   3        2.10        4.78      4.00 o
  14   4   3      139.81      132.35      4.50 o
  15   4   3      198.42      175.38      4.84 o
  16   4   3       51.34       45.13      6.64 o
  17   4   3        2.82       13.03      8.90 o
  18   4   3      355.45      345.13     10.54 o
  19   4   3      121.06      119.85      4.68 o
  20   4   3        0.01        2.93      4.42 o
  21   4   3        0.02        2.05      4.08 o
  22   4   3       58.71       46.06      4.85 o
  23   4   3       48.39       43.01      3.68 o
  24   4   3      105.01      102.88      5.91 o
  25   4   3       48.37       48.43      7.25 o
  26   4   3        0.18        1.19      4.49 o
  27   4   3       90.25       92.51      5.51 o
  28   4   3       20.48       21.01      4.36 o
  29   4   3        3.10        3.10      4.31 o
  30   4   3        1.45        0.21      3.87 o
  31   4   3        0.16        0.14      0.86 o
  32   4   3        4.18        4.32      5.53 o
  33   4   3        8.44        8.73      6.01 o
  34   4   3       36.52       36.38      6.41 o
  35   4   3        3.76        6.28      6.51 o
  36   4   3        4.01        2.98     11.08 o
  37   4   3        9.52        2.94     11.84 o
 -31   5   3        0.34        1.31      5.64 o
 -30   5   3       86.93       89.23      6.51 o
 -29   5   3       20.61       27.78      6.12 o
 -28   5   3        2.58        7.60      5.48 o
 -27   5   3       29.21       33.89      5.71 o
 -26   5   3      397.17      411.75      7.73 o
 -25   5   3       48.82       56.03      5.11 o
 -24   5   3       64.26       57.85      4.62 o
 -23   5   3       79.60       75.59     11.47 o
 -22   5   3       47.32       64.05      5.89 o
 -21   5   3      206.49      205.10      6.15 o
 -20   5   3       16.31       21.44      5.49 o
 -19   5   3      252.04      244.99      6.28 o
 -18   5   3       61.81       62.52      9.70 o
 -17   5   3       42.14       38.56      4.48 o
 -16   5   3       19.35       26.60      4.60 o
 -15   5   3      142.29      150.36      4.06 o
 -14   5   3        5.84        6.26      3.18 o
 -13   5   3        7.81        7.55      3.42 o
 -12   5   3       62.75       60.24      4.52 o
 -11   5   3      195.38      197.50      4.57 o
 -10   5   3       41.79       40.35      4.12 o
  -9   5   3       83.06       87.62      3.32 o
  -8   5   3       19.76       18.50      2.92 o
  -7   5   3        8.52        1.76      3.01 o
  -6   5   3        1.21       -0.78      1.35 o
  -5   5   3       15.75       21.17      2.86 o
  -4   5   3      561.93      577.81      6.93 o
  -3   5   3      713.07      737.63     12.99 o
  -2   5   3        4.74        4.43      1.93 o
  -1   5   3       72.29       63.65      2.09 o
   0   5   3        5.83        1.43      2.40 o
   1   5   3        0.00        3.57      2.79 o
   2   5   3      539.58      534.90      8.96 o
   3   5   3        0.61        3.26      2.93 o
   4   5   3       65.06       55.69      3.07 o
   5   5   3      149.49      156.96      6.00 o
   6   5   3      100.33      102.96      3.76 o
   7   5   3        5.70        2.09      3.33 o
   8   5   3       48.14       53.22      3.51 o
   9   5   3        1.33       -0.39      3.04 o
  10   5   3       29.45       31.74      5.97 o
  11   5   3      373.15      382.39      8.84 o
  12   5   3      575.95      557.64     13.94 o
  13   5   3      194.33      202.54      5.47 o
  14   5   3       24.34       25.94      4.28 o
  15   5   3      189.37      180.98      5.42 o
  16   5   3       22.46       26.75      4.66 o
  17   5   3       98.47       98.66      4.83 o
  18   5   3       84.71       82.23      5.02 o
  19   5   3      148.04      144.56      5.49 o
  20   5   3       71.80       85.64     13.42 o
  21   5   3      226.00      249.34     27.48 o
  22   5   3      306.49      293.49      7.10 o
  23   5   3       81.97       88.54      6.19 o
  24   5   3        3.55        3.45      6.33 o
  25   5   3        7.31       10.34      6.40 o
  26   5   3        4.90        5.36      5.55 o
  27   5   3       40.51       40.20      5.63 o
  28   5   3       74.06       70.75      5.62 o
  29   5   3       25.16       28.17      6.30 o
  30   5   3      121.38      116.15      6.73 o
  31   5   3      160.56      158.99      6.42 o
  32   5   3       39.23       43.39     11.51 o
  33   5   3       56.97       58.11     12.06 o
 -26   6   3        5.25       10.85      8.70 o
 -25   6   3      123.35      130.61      6.82 o
 -24   6   3        2.93        5.63     11.79 o
 -23   6   3       69.65       88.62     11.67 o
 -22   6   3       20.54       23.77      9.44 o
 -21   6   3       51.51       58.37     10.71 o
 -20   6   3       73.13       82.81     10.56 o
 -19   6   3        0.59        6.83      8.58 o
 -18   6   3        0.83        1.99      9.80 o
 -17   6   3       28.89       19.14      8.98 o
 -16   6   3       20.14       16.99      8.11 o
 -15   6   3       21.12       19.94      8.94 o
 -14   6   3       22.09       24.90      7.32 o
 -13   6   3       18.12       12.50      8.43 o
 -12   6   3       31.77       25.99      7.64 o
 -11   6   3        7.25       -0.12      5.08 o
 -10   6   3       20.65       14.74      7.92 o
  -9   6   3        0.01       -2.55     18.12 o
  -8   6   3      130.84      127.38     11.59 o
  -7   6   3       24.86       20.29      5.06 o
  -6   6   3       55.93       56.38      5.46 o
  -5   6   3       24.48       24.04      4.88 o
  -4   6   3      125.28      115.01      5.50 o
  -3   6   3        1.53        4.62      4.97 o
  -2   6   3       28.67       22.25      6.08 o
  -1   6   3        2.21       -0.69      2.65 o
   0   6   3        1.97       -1.97      2.50 o
   1   6   3        0.90        0.04      1.74 o
   2   6   3       25.72       28.53      5.16 o
   3   6   3      275.60      275.08      9.94 o
   4   6   3      103.67      108.88      8.15 o
   5   6   3       55.84       48.54      8.07 o
   6   6   3        4.26        7.03      8.12 o
   7   6   3       93.66       86.99      4.54 o
   8   6   3       11.53       13.16      4.82 o
   9   6   3      123.44      117.65      5.01 o
  10   6   3       74.20       72.58      5.02 o
  11   6   3        6.90        3.99      5.15 o
  12   6   3        2.85        5.14      5.39 o
  13   6   3        1.27        0.49      4.37 o
  14   6   3        0.49       -0.50      3.45 o
  15   6   3       45.95       46.37      5.82 o
  16   6   3        0.72        3.27      6.22 o
  17   6   3        5.29        2.10      7.71 o
  18   6   3       42.35       42.60      6.71 o
  19   6   3        7.59        8.65      6.64 o
  20   6   3        2.11        5.80      7.12 o
  21   6   3        0.08        4.80      7.20 o
  22   6   3       44.65       44.05      7.39 o
  23   6   3        3.48        6.35      8.09 o
  24   6   3       20.97       24.55      7.95 o
  25   6   3        0.07       -1.26      7.86 o
  26   6   3       37.01       44.58      9.02 o
  27   6   3        2.95        1.04      2.50 o
  28   6   3        8.28       11.91      9.46 o
 -19   7   3       30.70       36.13     12.16 o
 -18   7   3       13.50       11.93     13.23 o
 -17   7   3        1.52        2.16     12.94 o
 -16   7   3        7.76        5.79     11.56 o
 -15   7   3        6.67        5.75     10.56 o
 -14   7   3       71.33       82.57     11.38 o
 -13   7   3       13.90       20.75     11.60 o
 -12   7   3        1.08        4.78     10.52 o
 -11   7   3       41.29       32.17      9.59 o
 -10   7   3       54.20       50.20     10.29 o
  -9   7   3       23.34       11.27     10.67 o
  -8   7   3        6.92        4.11      9.89 o
  -7   7   3        5.99        7.98      7.07 o
  -6   7   3        1.13       18.14      7.39 o
  -5   7   3      398.98      433.84     16.60 o
  -4   7   3      205.84      232.90      7.29 o
  -3   7   3        3.67        8.66      6.86 o
  -2   7   3        7.96        0.59      7.24 o
  -1   7   3       24.12       13.98      7.33 o
   0   7   3        2.66       -2.28      3.21 o
   1   7   3        7.81        3.88      7.00 o
   2   7   3        0.42       25.44     15.09 o
   3   7   3      189.21      199.76      7.11 o
   4   7   3        5.60       31.06     16.76 o
   5   7   3      101.29       97.64      6.88 o
   6   7   3        3.03        2.82      7.20 o
   7   7   3        2.46       12.63      7.13 o
   8   7   3      133.50      134.81      7.27 o
   9   7   3        1.29       13.70     11.86 o
  10   7   3        6.39       10.48     11.79 o
  11   7   3       13.68       14.85     11.86 o
  12   7   3       34.25       31.50     12.63 o
  13   7   3       13.90       19.93     12.97 o
  14   7   3        8.81       26.51     12.91 o
  15   7   3       60.70       72.61     12.91 o
  16   7   3       68.87       73.86     13.16 o
  17   7   3        3.46       17.13     13.78 o
  18   7   3       23.14       49.53     14.18 o
  19   7   3       68.39       78.61     14.56 o
  20   7   3        0.54       13.73     15.49 o
  22   7   3       17.68       21.33     12.98 o
  23   7   3        1.25        3.00     14.20 o
  -9   8   3        2.27        4.74     15.06 o
  -8   8   3        1.25        1.72     14.69 o
  -7   8   3        6.93        7.98     14.10 o
  -6   8   3        5.68        2.94     13.71 o
  -5   8   3        2.21        2.33     13.08 o
  -4   8   3        4.78        0.72      7.70 o
  -3   8   3        2.90        5.66     10.08 o
  -2   8   3        0.09       -0.28     10.70 o
  -1   8   3        2.16        1.17      8.93 o
   0   8   3        0.45       -2.72      7.80 o
   1   8   3        0.17       -2.17      8.44 o
   2   8   3        0.11        2.94    557.80 o
   3   8   3        6.13       14.20     16.20 o
   4   8   3       38.14       44.57     15.55 o
   5   8   3        0.88       36.82     16.43 o
   6   8   3       28.48       40.93     16.09 o
   7   8   3        1.13        4.47     16.03 o
   8   8   3       35.73       34.37     16.79 o
 -42   0   4       93.22       91.40     13.21 o
 -41   0   4       35.60       41.32     12.53 o
 -40   0   4        0.15       -0.84     11.49 o
 -39   0   4       67.26       74.76     10.21 o
 -38   0   4       29.07       32.42      9.02 o
 -37   0   4       33.16       31.12      9.14 o
 -36   0   4      161.95      141.86      6.18 o
 -35   0   4       49.99       49.84      5.68 o
 -34   0   4       13.60       13.48      5.18 o
 -33   0   4        3.26        4.53      5.21 o
 -32   0   4       18.01       18.97      4.77 o
 -31   0   4      290.97      280.28      6.10 o
 -30   0   4        4.91        8.50      4.34 o
 -29   0   4       15.32       21.40      3.73 o
 -28   0   4      160.04      159.59      4.65 o
 -27   0   4      455.76      481.63      7.03 o
 -26   0   4     3147.19     3155.03     29.02 o
 -25   0   4      281.98      339.52     28.69 o
 -24   0   4      136.11      146.85      4.24 o
 -23   0   4      235.36      267.23      5.09 o
 -22   0   4      383.69      378.20      7.40 o
 -21   0   4      564.96      567.79      8.56 o
 -20   0   4      331.40      341.04      6.88 o
 -19   0   4      306.99      317.32      3.47 o
 -18   0   4      213.38      205.56      2.91 o
 -17   0   4      150.40      123.72      2.40 o
 -16   0   4       80.16       88.77      3.96 o
 -15   0   4     1670.82     1695.76     12.55 o
 -14   0   4      550.77      581.60      7.57 o
 -13   0   4       11.71        3.43      2.73 o
 -12   0   4     1231.45     1154.40      9.93 o
 -11   0   4     1974.71     1933.62     12.49 o
 -10   0   4      745.87      721.90     20.44 o
  -9   0   4      881.00      807.31      9.72 o
  -8   0   4      327.26      322.50      3.88 o
  -7   0   4      264.04      298.06      3.64 o
  -6   0   4      324.25      312.95      3.44 o
  -5   0   4       80.91       97.91      2.57 o
  -4   0   4     1624.42     1838.81     42.93 o
  -3   0   4     1071.87     1129.91      8.82 o
  -2   0   4     1244.69     1181.29     13.71 o
  -1   0   4     1554.05     1539.42     11.64 o
   0   0   4     1256.35     1293.31      9.32 o
   1   0   4      131.50       99.39      2.27 o
   2   0   4       20.87       22.12      1.88 o
   3   0   4        8.03       10.64      1.16 o
   4   0   4      664.54      657.39      6.35 o
   5   0   4      100.42       97.04      2.25 o
   6   0   4      260.53      211.74      2.87 o
   7   0   4      402.83      406.37      3.87 o
   8   0   4     3703.73     3636.61     17.57 o
   9   0   4        0.12        7.61      2.97 o
  13   0   4        7.12        7.67      1.17 o
  14   0   4     1817.26     1808.02      7.15 o
  15   0   4       93.90       78.34      3.82 o
  16   0   4      444.78      414.11      7.26 o
  17   0   4      321.46      301.84      9.07 o
  18   0   4      138.04      134.78      3.04 o
  19   0   4        6.06        6.67      3.02 o
  20   0   4       26.74       18.67      4.02 o
  21   0   4       68.90       62.64      4.97 o
  22   0   4      266.60      237.78      7.19 o
  23   0   4      860.53      797.95     12.26 o
  24   0   4      373.08      284.88      7.68 o
  25   0   4      317.64      305.00      5.99 o
  26   0   4      108.42       94.08      4.06 o
  27   0   4      108.82       98.40      4.28 o
  28   0   4        0.43        4.31      3.86 o
  29   0   4      174.49      148.68      7.11 o
  30   0   4       23.06       23.62      5.36 o
  31   0   4      341.36      317.78      9.51 o
  32   0   4      226.20      222.02      8.75 o
  33   0   4      119.25      117.82      7.19 o
  34   0   4       33.32       27.82      7.02 o
  35   0   4       41.22       36.68      8.28 o
  36   0   4       29.60       30.90      8.86 o
  37   0   4      435.24      477.62     12.49 o
  38   0   4      217.41      236.11      9.92 o
  39   0   4       68.15       98.97     10.75 o
  40   0   4        0.30       -0.04      5.34 o
  41   0   4       96.68       86.18     11.78 o
 -41   1   4        1.42        2.99      4.39 o
 -40   1   4        2.33        2.75      7.46 o
 -39   1   4        0.97        0.06      3.65 o
 -38   1   4        7.27        3.05      5.60 o
 -37   1   4        4.88        6.75      5.40 o
 -36   1   4        0.24       -1.41      5.36 o
 -35   1   4        0.18       -1.33      2.30 o
 -34   1   4        8.89        6.93      5.68 o
 -33   1   4        8.48        8.31      4.27 o
 -32   1   4       54.04       50.41      4.22 o
 -31   1   4       89.13       90.13      4.59 o
 -30   1   4      116.80      105.29      4.67 o
 -29   1   4      109.00      103.92      3.28 o
 -28   1   4       79.36       72.53      3.21 o
 -27   1   4        0.58        5.82      3.00 o
 -26   1   4      361.76      369.18      8.78 o
 -25   1   4        2.71        5.80      2.42 o
 -24   1   4        7.36        7.92      2.47 o
 -23   1   4       88.70       88.33      2.51 o
 -22   1   4       48.48       51.18      1.84 o
 -21   1   4       33.52       32.68      2.04 o
 -20   1   4       46.75       45.58      1.99 o
 -19   1   4       11.79        8.18      1.76 o
 -18   1   4        5.65        5.01      1.59 o
 -17   1   4      162.90      172.60      2.59 o
 -16   1   4      181.68      182.61      4.98 o
 -15   1   4      148.04      141.91      2.73 o
 -14   1   4        4.37        1.37      1.28 o
 -13   1   4      288.28      294.16      4.08 o
 -12   1   4        1.56        1.67      0.71 o
 -11   1   4      413.22      440.37      2.44 o
 -10   1   4       51.60       55.33      1.24 o
  -9   1   4      323.45      355.86      3.28 o
  -8   1   4        2.37        4.82      1.01 o
  -7   1   4      843.65      922.23     13.80 o
  -6   1   4      133.65      137.45      1.77 o
  -5   1   4      536.49      532.96      4.78 o
  -4   1   4     3625.15     3795.26     57.77 o
  -3   1   4       20.11       19.43      2.68 o
  -2   1   4     1465.51     1560.06     10.70 o
  -1   1   4     1953.92     1987.62     11.62 o
   0   1   4     4906.46     5219.28     31.86 o
   1   1   4      446.05      443.97      3.76 o
   2   1   4      203.46      236.78      2.89 o
   3   1   4      177.70      163.25      5.14 o
   4   1   4       75.32       78.61      1.30 o
   5   1   4      306.67      337.22      2.18 o
   6   1   4        0.51        2.14      0.92 o
   7   1   4        0.07        0.20      0.65 o
   8   1   4      380.27      365.94      2.31 o
   9   1   4     1457.67     1442.56      7.01 o
  10   1   4      655.00      638.94      4.38 o
  11   1   4       26.10       25.26      1.21 o
  12   1   4       88.41       85.41      1.71 o
  13   1   4       16.36       14.11      1.37 o
  14   1   4       46.43       36.72      1.97 o
  15   1   4      664.05      666.38      4.24 o
  16   1   4        3.71        4.96      1.46 o
  17   1   4      328.64      307.78      3.21 o
  18   1   4      794.61      767.71      5.50 o
  19   1   4        5.16        6.13      1.52 o
  20   1   4        7.16        2.54      1.36 o
  21   1   4       26.35       17.95      1.66 o
  22   1   4       19.78       17.02      1.91 o
  23   1   4        0.61        1.44      2.17 o
  24   1   4      141.99      111.95      3.71 o
  25   1   4       60.88       55.59      2.83 o
  26   1   4        0.55        0.67      3.00 o
  27   1   4        3.01        3.85      2.59 o
  28   1   4      173.49      139.79      3.77 o
  29   1   4       28.09       20.36      3.02 o
  30   1   4       20.88       18.22      3.08 o
  31   1   4       17.84       17.81      3.29 o
  32   1   4       14.78       14.70      3.52 o
  33   1   4       87.59       95.41      3.48 o
  34   1   4       49.63       54.68      4.01 o
  35   1   4       76.87       88.15      4.20 o
  36   1   4       67.76       79.18      4.45 o
  37   1   4       11.09       20.87      4.93 o
  38   1   4      121.36      131.34      5.27 o
  39   1   4       22.96       23.99      5.49 o
  40   1   4       28.19       28.53      8.05 o
  41   1   4        6.69        5.50     11.69 o
 -40   2   4        7.18       13.54      8.69 o
 -39   2   4      102.76      100.81      8.51 o
 -38   2   4       65.03       59.08      7.34 o
 -37   2   4      143.19      148.60      7.53 o
 -36   2   4      108.88      123.46      5.30 o
 -35   2   4       13.04       16.17      5.64 o
 -34   2   4       46.42       55.54      5.80 o
 -33   2   4      131.31      129.81      8.76 o
 -32   2   4       25.55       26.70      4.60 o
 -31   2   4       30.09       31.87      4.09 o
 -30   2   4       25.69       22.18      4.09 o
 -29   2   4      147.25      151.85      4.50 o
 -28   2   4      155.92      156.12      4.38 o
 -27   2   4      211.67      197.82      4.60 o
 -26   2   4       59.94       56.66      3.23 o
 -25   2   4      358.35      334.10      5.36 o
 -24   2   4        0.33        0.23      3.32 o
 -23   2   4       34.89       38.61      2.98 o
 -22   2   4        6.97        5.49      1.95 o
 -21   2   4      224.29      212.13      2.81 o
 -20   2   4      604.16      575.05      5.24 o
 -19   2   4      765.74      736.73      4.41 o
 -18   2   4       95.80       95.40      2.24 o
 -17   2   4       18.30       18.51      1.22 o
 -16   2   4       56.85       54.53      1.34 o
 -15   2   4        0.88        1.95      0.89 o
 -14   2   4       27.89       25.54      2.27 o
 -13   2   4        1.80        6.99      4.19 o
 -12   2   4      103.27       94.89      3.55 o
 -11   2   4       94.96       94.01      2.62 o
 -10   2   4      618.25      615.18     17.96 o
  -9   2   4       13.08       11.49      1.29 o
  -8   2   4      353.06      340.01      8.41 o
  -7   2   4      643.87      639.13     13.25 o
  -6   2   4      726.76      760.96      9.16 o
  -5   2   4     3691.47     3690.05     21.71 o
  -4   2   4      388.63      380.02      3.88 o
  -3   2   4      625.41      607.06      6.04 o
  -2   2   4      326.02      289.20      2.79 o
  -1   2   4        9.88        8.84      1.87 o
   0   2   4      464.21      455.81      4.49 o
   1   2   4        5.32        3.35      2.09 o
   2   2   4       48.43       68.80      1.77 o
   3   2   4      947.13     1027.54      9.86 o
   4   2   4        0.34        7.51      1.76 o
   5   2   4      675.78      634.60      4.16 o
   6   2   4       83.32       73.00      2.27 o
   7   2   4      702.14      684.76      6.51 o
   8   2   4      287.20      281.04      6.46 o
   9   2   4      980.14      970.34      5.59 o
  10   2   4       57.01       52.74      2.02 o
  11   2   4       13.71       17.48      1.22 o
  12   2   4      291.06      294.67      3.59 o
  13   2   4      485.00      471.44      4.61 o
  14   2   4      128.78      133.20      5.42 o
  15   2   4     3147.38     2972.86     15.67 o
  16   2   4      850.51      819.49      5.63 o
  17   2   4        5.09        9.89      1.92 o
  18   2   4       87.87       74.77      3.12 o
  19   2   4       95.47       93.28      2.58 o
  20   2   4      121.45      129.05      2.92 o
  21   2   4      463.72      446.23      4.25 o
  22   2   4      262.51      257.02      3.46 o
  23   2   4        2.21       11.80      2.10 o
  24   2   4     1205.45     1195.21     10.82 o
  25   2   4      141.49      141.02      3.47 o
  26   2   4      224.28      212.41      3.75 o
  27   2   4        8.67       10.10      2.51 o
  28   2   4       37.69       39.09      2.67 o
  29   2   4       44.10       39.97      2.85 o
  30   2   4      249.09      255.11      6.09 o
  31   2   4      519.47      534.49     13.65 o
  32   2   4      138.62      133.64      3.97 o
  33   2   4       17.69       13.38      4.16 o
  34   2   4       76.24       59.95      4.20 o
  35   2   4       45.04       51.25      4.61 o
  36   2   4        0.24        2.10      3.64 o
  37   2   4       10.42        8.68      5.08 o
  38   2   4        4.77       10.81      6.16 o
  39   2   4      183.65      226.82     11.27 o
 -38   3   4        3.48        0.36      2.42 o
 -37   3   4        4.25        2.56      4.00 o
 -36   3   4        8.61       13.90      5.90 o
 -35   3   4        9.05        8.75      6.01 o
 -34   3   4        2.21        3.05      5.47 o
 -33   3   4        0.04        0.08      1.86 o
 -32   3   4        3.91        2.47      5.05 o
 -31   3   4       15.72       13.00      4.80 o
 -30   3   4        7.17        6.99      4.39 o
 -29   3   4        4.47        7.01      4.73 o
 -28   3   4       18.09       19.72      4.04 o
 -27   3   4        0.67        2.19      2.09 o
 -26   3   4       61.14       55.67      4.17 o
 -25   3   4       12.72       10.56      3.65 o
 -24   3   4        0.54        1.67      3.27 o
 -23   3   4        3.27        0.21      1.67 o
 -22   3   4        9.70       10.83      2.93 o
 -21   3   4       97.97       78.95      3.31 o
 -20   3   4        0.02        2.43      2.83 o
 -19   3   4       24.16       16.22      2.64 o
 -18   3   4        0.22       -0.35      0.70 o
 -17   3   4       94.11       82.01      2.69 o
 -16   3   4       34.86       37.18      2.46 o
 -15   3   4      212.77      219.90     13.06 o
 -14   3   4       43.98       46.08      3.26 o
 -13   3   4      195.81      207.34      4.93 o
 -12   3   4       59.24       64.56     10.02 o
 -11   3   4      630.99      621.43      7.65 o
 -10   3   4      123.87      118.05      6.66 o
  -9   3   4      161.05      154.06      4.27 o
  -8   3   4       66.32       70.50      2.30 o
  -7   3   4        8.29        3.81      3.23 o
  -6   3   4       47.39       45.24      3.29 o
  -5   3   4       19.50       15.79      3.29 o
  -4   3   4      235.13      197.61      6.80 o
  -3   3   4      191.98      188.92      9.23 o
  -2   3   4       68.23       62.28      1.89 o
  -1   3   4       26.82       26.92      1.54 o
   0   3   4       20.06       19.89      1.60 o
   1   3   4        0.02        0.87      1.21 o
   2   3   4        3.01        1.18      1.19 o
   3   3   4        1.25        1.67      1.76 o
   4   3   4       50.40       52.30      2.13 o
   5   3   4       36.78       36.22      2.07 o
   6   3   4        1.69        2.07      1.84 o
   7   3   4        3.71        4.99      1.88 o
   8   3   4       11.27        5.69      2.06 o
   9   3   4       64.72       75.76      2.73 o
  10   3   4      204.61      218.40      1.73 o
  11   3   4      152.34      145.68      1.73 o
  12   3   4       82.21       82.52      3.65 o
  13   3   4      176.62      176.94      3.69 o
  14   3   4       67.83       68.27      2.88 o
  15   3   4      424.43      395.55      5.96 o
  16   3   4      110.27      116.89      4.38 o
  17   3   4      168.10      171.43      3.53 o
  18   3   4        0.24        0.82      2.70 o
  19   3   4       42.57       42.77      2.27 o
  20   3   4       92.17       91.29      2.65 o
  21   3   4      130.32      122.19      3.18 o
  22   3   4        0.54        0.70      1.31 o
  23   3   4      136.29      137.70      3.48 o
  24   3   4        2.24        4.12      2.76 o
  25   3   4       60.93       56.05      2.69 o
  26   3   4       22.77       19.64      2.69 o
  27   3   4        5.30        1.25      1.76 o
  28   3   4        0.46        2.93      3.24 o
  29   3   4       47.65       53.67      3.27 o
  30   3   4       23.32       23.65      3.41 o
  31   3   4        6.15        8.25      3.60 o
  32   3   4        2.73        2.53      3.84 o
  33   3   4        8.54        6.30      4.29 o
  34   3   4        0.34       -1.18      3.56 o
  35   3   4        9.91        8.35      4.58 o
  36   3   4        3.70        4.95      5.93 o
 -36   4   4        0.19        3.84     14.44 o
 -35   4   4       67.43       70.16     12.76 o
 -34   4   4        0.56        3.61      7.22 o
 -33   4   4        0.83       -0.64      4.00 o
 -32   4   4        3.47        4.95      6.61 o
 -31   4   4       11.04       11.68      5.54 o
 -30   4   4       28.78       25.57      5.82 o
 -29   4   4        0.28        3.65      6.32 o
 -28   4   4       49.69       45.64      4.88 o
 -27   4   4      142.33      142.98      4.93 o
 -26   4   4      183.95      186.33      5.24 o
 -25   4   4       39.66       46.74      4.40 o
 -24   4   4       29.80       31.71      4.18 o
 -23   4   4        9.62       11.49      3.91 o
 -22   4   4        0.20        6.25      3.84 o
 -21   4   4       91.71      101.43      3.99 o
 -20   4   4      272.84      252.90      6.60 o
 -19   4   4      299.35      257.20      9.65 o
 -18   4   4      133.39      134.84      4.93 o
 -17   4   4        3.59        8.52      4.33 o
 -16   4   4        0.03       -0.25      0.61 o
 -15   4   4        4.49        4.93      3.68 o
 -14   4   4       16.24       11.96      3.67 o
 -13   4   4       89.51       86.45      4.44 o
 -12   4   4       26.50       35.27      9.18 o
 -11   4   4      870.30      875.02     14.94 o
 -10   4   4      104.95      111.33      4.58 o
  -9   4   4       83.20       74.89      3.73 o
  -8   4   4       32.83       33.60      2.28 o
  -7   4   4       76.62       71.08      3.61 o
  -6   4   4      392.48      365.32      3.69 o
  -5   4   4       63.26       59.06      6.62 o
  -4   4   4     1258.24     1247.45     22.31 o
  -3   4   4      442.38      435.38      6.88 o
  -2   4   4      118.26      131.62      7.19 o
  -1   4   4      647.94      653.23      5.18 o
   0   4   4       80.09       85.35      2.61 o
   1   4   4        3.32        0.39      1.26 o
   2   4   4      115.43      123.38      3.27 o
   3   4   4        1.61       -0.11      0.90 o
   4   4   4       43.03       40.74      2.73 o
   5   4   4      490.98      467.44      5.80 o
   6   4   4       96.52      103.72      3.47 o
   7   4   4       45.96       58.13      4.00 o
   8   4   4      408.20      376.78      6.95 o
   9   4   4      339.15      300.38      5.39 o
  10   4   4      256.95      244.27      5.09 o
  11   4   4      173.70      161.09      4.53 o
  12   4   4       21.07       20.16      2.69 o
  13   4   4       73.91       69.70      3.89 o
  14   4   4      367.08      407.32     26.61 o
  15   4   4      728.94      718.90      7.14 o
  16   4   4       43.16       49.11      3.19 o
  17   4   4       33.29       33.72      3.16 o
  18   4   4        7.82        7.46      3.33 o
  19   4   4       28.49       29.29      3.57 o
  20   4   4        0.76        3.49      3.80 o
  21   4   4       81.67       75.59      3.85 o
  22   4   4       97.97       98.67      5.20 o
  23   4   4      158.66      157.42      4.55 o
  24   4   4       15.15       18.39      4.24 o
  25   4   4      141.42      132.61      4.62 o
  26   4   4        7.81        9.45      4.70 o
  27   4   4        9.16        9.80      4.09 o
  28   4   4       35.55       33.96      4.46 o
  29   4   4       78.01       84.81      4.53 o
  30   4   4       76.18       73.08      6.30 o
  31   4   4      214.73      214.05      5.11 o
  32   4   4       61.34       64.93      5.32 o
  33   4   4        0.56        3.56      7.65 o
  34   4   4      106.20      117.94     10.98 o
  35   4   4        2.28        3.05     13.08 o
  36   4   4        1.02       -1.40     18.81 o
 -33   5   4        2.64        5.13     14.24 o
 -32   5   4        1.09        4.91     13.31 o
 -31   5   4        4.37        5.75     12.61 o
 -30   5   4      141.38      143.82      6.62 o
 -29   5   4        0.04        5.27      6.59 o
 -28   5   4       26.10       30.58      5.99 o
 -27   5   4       46.35       44.64      6.00 o
 -26   5   4        2.21        9.44      5.59 o
 -25   5   4        0.04        3.90      4.96 o
 -24   5   4       35.65       36.76      5.17 o
 -23   5   4       16.04       16.22      4.93 o
 -22   5   4        1.24        1.88      4.66 o
 -21   5   4       16.18       18.53      6.35 o
 -20   5   4      148.71      166.98      5.89 o
 -19   5   4       40.52       43.81      5.78 o
 -18   5   4        2.56        2.10      5.21 o
 -17   5   4       11.27       15.91      5.43 o
 -16   5   4       13.07        9.59      4.83 o
 -15   5   4        2.40        5.65      4.72 o
 -14   5   4       71.29       68.64      5.12 o
 -13   5   4        0.75        2.05      4.37 o
 -12   5   4       27.01       23.35      4.48 o
 -11   5   4        4.48        0.93      2.65 o
 -10   5   4        0.65        6.09      4.37 o
  -9   5   4       37.90       34.48      4.57 o
  -8   5   4        2.50       -0.39      2.19 o
  -7   5   4       28.62       25.50      4.41 o
  -6   5   4        2.06        3.07      4.32 o
  -5   5   4        8.07        7.76      4.59 o
  -4   5   4       94.57       90.11      4.73 o
  -3   5   4        0.44        2.02      6.59 o
  -2   5   4        4.40        0.38      6.59 o
  -1   5   4       19.79       14.12      6.69 o
   0   5   4        5.97       11.82      6.64 o
   1   5   4       17.41        5.77      6.56 o
   2   5   4        0.85       -1.90      5.64 o
   3   5   4       19.61       14.99      3.23 o
   4   5   4      101.88       95.75      9.48 o
   5   5   4       11.99       12.74      3.53 o
   6   5   4        0.18        2.11      3.58 o
   7   5   4       45.12       41.10      3.71 o
   8   5   4       55.62       53.15      5.29 o
   9   5   4       72.38       55.28      3.96 o
  10   5   4       13.33       14.54      4.70 o
  11   5   4       26.54       21.68      4.30 o
  12   5   4        0.84        4.51      4.45 o
  13   5   4        6.55        8.55      4.59 o
  14   5   4        6.07        6.66      4.77 o
  15   5   4       40.10       28.98      6.15 o
  16   5   4        6.43        8.13      5.02 o
  17   5   4        2.98        3.76      5.20 o
  18   5   4       19.49       22.25      5.31 o
  19   5   4        0.57        7.45      5.79 o
  20   5   4       22.16       20.44      5.90 o
  21   5   4        2.63        1.85      6.99 o
  22   5   4       14.42       17.29      6.54 o
  23   5   4        0.44        3.36      8.60 o
  24   5   4        0.05       -1.46      5.35 o
  25   5   4       27.74       28.57      5.55 o
  26   5   4       33.94       34.84      5.77 o
  27   5   4        0.01       -1.04      4.06 o
  28   5   4        6.22       10.48      6.26 o
  29   5   4        6.58       11.83      5.73 o
  30   5   4       11.43       15.07      8.50 o
  31   5   4        4.31        8.19      8.45 o
  32   5   4        0.43       -1.44     61.68 o
  33   5   4        0.09        6.90     13.86 o
 -25   6   4       30.66       39.32     12.39 o
 -24   6   4        9.36       13.94      7.95 o
 -23   6   4       38.10       41.50     12.16 o
 -22   6   4        4.99        9.33     10.86 o
 -21   6   4       88.13      104.60     12.07 o
 -20   6   4       88.74       86.21      9.95 o
 -19   6   4        3.21        7.77     10.65 o
 -18   6   4       30.09       27.33     10.56 o
 -17   6   4       10.40        7.58      8.69 o
 -16   6   4        0.01        4.65     10.23 o
 -15   6   4       10.84       11.93      8.47 o
 -14   6   4        8.39       10.40      9.54 o
 -13   6   4       22.37       24.34      9.09 o
 -12   6   4       19.59       20.02      8.42 o
 -11   6   4       91.43       96.71      9.14 o
 -10   6   4      149.02      159.20      8.39 o
  -9   6   4       35.22       37.81      8.90 o
  -8   6   4       91.10       84.38      5.66 o
  -7   6   4       63.71       66.93      6.10 o
  -6   6   4      138.81      140.78      6.05 o
  -5   6   4       40.31       48.25      7.58 o
  -4   6   4      144.62      144.18      6.13 o
  -3   6   4       23.13       13.06      9.17 o
  -2   6   4        0.71        1.16      3.38 o
  -1   6   4      123.67      121.91      5.70 o
   0   6   4      158.32      159.58      6.26 o
   1   6   4        1.14        6.49      8.84 o
   2   6   4       12.11       11.05      8.85 o
   3   6   4       18.11       16.91      8.82 o
   4   6   4      189.69      221.05      9.93 o
   5   6   4       12.48       30.68      8.89 o
   6   6   4      120.83      120.02      8.98 o
   7   6   4       48.51       55.94      8.99 o
   8   6   4      109.63      117.83      9.09 o
   9   6   4      127.66      127.31      9.37 o
  10   6   4        2.57       28.83      9.58 o
  11   6   4       16.43       19.40      9.63 o
  12   6   4       14.41        8.97     10.02 o
  13   6   4        0.35        3.39      6.06 o
  14   6   4       78.46       83.99      6.16 o
  15   6   4       59.12       68.53     11.07 o
  16   6   4      179.69      213.30      6.57 o
  17   6   4       38.81       49.10      6.87 o
  18   6   4        0.05        5.49      7.09 o
  19   6   4        1.02        7.76      7.37 o
  20   6   4       46.83       42.22      7.71 o
  21   6   4        7.67       12.22      8.02 o
  22   6   4       16.10       16.13      8.18 o
  23   6   4       26.19       25.43      8.87 o
  24   6   4        0.57        1.46      8.76 o
  25   6   4       20.03       24.33     12.64 o
  26   6   4       61.73       59.14      8.31 o
  27   6   4       12.94       17.28      9.32 o
  28   6   4        3.65        6.87     14.09 o
 -16   7   4        3.32        4.37     11.81 o
 -15   7   4        1.59        1.79     12.77 o
 -14   7   4        6.28        5.45     13.01 o
 -13   7   4        6.24        7.92     11.82 o
 -12   7   4        4.46        9.11     10.66 o
 -11   7   4       14.77       19.08     11.91 o
 -10   7   4       25.14       18.05     12.15 o
  -9   7   4       11.97       15.80     10.78 o
  -8   7   4        7.50        5.76     10.07 o
  -7   7   4       50.16       46.47      8.37 o
  -6   7   4        3.57       11.97      8.31 o
  -5   7   4       58.13       55.94      7.80 o
  -4   7   4       47.14       39.47      7.55 o
  -3   7   4        0.01       10.32     12.18 o
  -2   7   4       12.38        9.77      8.12 o
  -1   7   4        0.01        1.59      7.85 o
   0   7   4       32.89       29.13      7.60 o
   1   7   4        6.57        4.32      7.65 o
   2   7   4        1.03       10.02      9.82 o
   3   7   4       44.40       48.39      9.63 o
   4   7   4        0.56        4.95     11.70 o
   5   7   4        5.18        5.87      7.87 o
   6   7   4        0.55        5.47     12.38 o
   7   7   4       51.39       57.70     12.59 o
   8   7   4        1.41       34.28     12.86 o
   9   7   4       48.04       54.54     12.85 o
  10   7   4        0.84        8.27     13.13 o
  11   7   4       27.41       21.20     13.56 o
  12   7   4        0.07        4.98     13.86 o
  13   7   4       11.31       22.01     13.94 o
  14   7   4        5.22       20.78     14.22 o
  15   7   4       13.52       25.77     14.45 o
  16   7   4       24.60       34.95     15.00 o
  -1   8   4        0.67        2.41     15.16 o
   0   8   4        1.08       -1.08      7.73 o
   1   8   4        0.66       -1.53     13.18 o
   2   8   4        2.92        7.01     15.15 o
   3   8   4        1.18        2.43     15.35 o
   4   8   4        8.07        9.94     15.27 o
 -40   1   5        0.03        2.58     96.93 o
 -39   1   5       15.86       21.76      8.97 o
 -38   1   5       96.22       92.66      7.72 o
 -37   1   5       19.94       20.27      6.16 o
 -36   1   5       30.47       29.36      5.60 o
 -35   1   5       70.65       71.21      4.81 o
 -34   1   5       80.64       75.96      4.53 o
 -33   1   5       31.34       35.14      5.93 o
 -32   1   5        1.82       -0.22      4.58 o
 -31   1   5       16.09       13.76      5.58 o
 -30   1   5        8.71       10.69      4.71 o
 -29   1   5      314.45      301.85      6.68 o
 -28   1   5      124.99      127.95      5.01 o
 -27   1   5      334.66      329.07      6.94 o
 -26   1   5      386.97      389.67      7.65 o
 -25   1   5      256.89      263.43      6.15 o
 -24   1   5       54.07       58.68      2.34 o
 -23   1   5       93.17       94.95      2.95 o
 -22   1   5        3.11        1.57      2.08 o
 -21   1   5       76.48       68.80      2.57 o
 -20   1   5      123.95      121.75      5.65 o
 -19   1   5      205.52      191.32      4.43 o
 -18   1   5      401.90      399.73      3.85 o
 -17   1   5       84.17       76.36      2.18 o
 -16   1   5        1.46        4.95      1.70 o
 -15   1   5      255.61      246.82      1.62 o
 -14   1   5       90.87       93.87      1.49 o
 -13   1   5      187.31      204.62      3.15 o
 -12   1   5      198.23      198.92      2.96 o
 -11   1   5      345.59      349.48      4.57 o
 -10   1   5       68.21       63.15      1.56 o
  -9   1   5      723.16      717.97      4.59 o
  -8   1   5      643.24      652.10      6.37 o
  -7   1   5      490.42      482.88      4.60 o
  -6   1   5       43.76       50.48      1.44 o
  -5   1   5        0.51        2.34      0.99 o
  -4   1   5      530.48      522.86      3.29 o
  -3   1   5        6.08        5.00      1.12 o
  -2   1   5      554.55      521.26      3.74 o
  -1   1   5      886.79      893.83      8.40 o
   0   1   5      712.11      716.53      3.91 o
   1   1   5      122.54      103.58      1.73 o
   2   1   5        5.98        2.20      0.93 o
   3   1   5        1.16       -0.22      0.89 o
   4   1   5        9.16        6.51      0.56 o
   5   1   5       60.55       73.79      1.38 o
   6   1   5      431.64      424.96      2.67 o
   7   1   5      207.27      197.74      2.42 o
   8   1   5     1191.51     1177.94      5.26 o
   9   1   5      755.83      762.01      4.18 o
  10   1   5      174.10      161.66      1.95 o
  11   1   5       47.42       44.12      0.93 o
  12   1   5       48.41       46.46      1.28 o
  13   1   5        4.68        5.22      1.29 o
  14   1   5      560.49      536.56      6.46 o
  15   1   5     1059.51     1007.14      8.79 o
  16   1   5      484.97      480.23      6.51 o
  17   1   5      104.24      100.36      3.48 o
  18   1   5       93.76       84.41      2.93 o
  19   1   5       83.75       79.31      3.08 o
  20   1   5       75.14       69.20      2.81 o
  21   1   5       77.72       59.44      2.54 o
  22   1   5       45.08       36.75      2.39 o
  23   1   5       39.64       40.46      2.59 o
  24   1   5      145.77      143.15      3.56 o
  25   1   5      224.84      226.84      4.13 o
  26   1   5      453.19      435.33      7.45 o
  27   1   5      108.21      111.56      3.44 o
  28   1   5      116.09      119.80      3.60 o
  29   1   5       28.44       27.81      3.57 o
  30   1   5      134.39      126.79      3.82 o
  31   1   5       95.97       92.89      3.82 o
  32   1   5      103.84       94.72      4.65 o
  33   1   5       88.33       75.94      4.95 o
  34   1   5      256.90      269.64      6.17 o
  35   1   5       72.70       72.06      5.39 o
  36   1   5        0.01        3.56      5.72 o
  37   1   5       37.61       41.84      6.02 o
  38   1   5        1.66        0.25      3.78 o
  39   1   5       58.97       75.80     12.57 o
 -39   2   5        3.65        5.40      9.15 o
 -38   2   5        8.14        7.29      7.58 o
 -37   2   5        0.22        3.23      8.21 o
 -36   2   5        5.78        4.65     11.27 o
 -35   2   5        1.12       -1.97      6.12 o
 -34   2   5        7.64        9.16      6.99 o
 -33   2   5       38.64       31.56      6.81 o
 -32   2   5       10.31        5.70      5.78 o
 -31   2   5        9.85        5.77      5.75 o
 -30   2   5        9.45        8.81      5.89 o
 -29   2   5        5.35        6.03      4.43 o
 -28   2   5        3.11        1.66      4.05 o
 -27   2   5       13.90       10.32      3.62 o
 -26   2   5        0.64        0.34      3.26 o
 -25   2   5       35.27       30.33      3.22 o
 -24   2   5      156.06      137.55      3.98 o
 -23   2   5        2.05        1.20      2.16 o
 -22   2   5        2.15        0.02      0.44 o
 -21   2   5        2.81        0.80      1.10 o
 -20   2   5       24.61       23.74      2.79 o
 -19   2   5       14.25       13.52      2.63 o
 -18   2   5        0.26       -0.14      1.03 o
 -17   2   5       26.06       27.02      2.76 o
 -16   2   5       10.39       10.80      1.23 o
 -15   2   5       54.95       56.56      1.37 o
 -14   2   5      278.49      274.39      8.14 o
 -13   2   5      163.80      167.49      3.49 o
 -12   2   5       25.56       21.30      1.12 o
 -11   2   5       89.03       89.95      1.31 o
 -10   2   5       32.78       30.42      0.95 o
  -9   2   5        8.65       11.62      0.85 o
  -8   2   5       88.85       89.02      1.20 o
  -7   2   5      555.31      578.74      4.84 o
  -6   2   5        1.17        5.23      1.53 o
  -5   2   5      812.09      866.01      5.54 o
  -4   2   5      549.48      558.49      5.00 o
  -3   2   5      322.51      330.58      4.85 o
  -2   2   5       70.27       69.96      1.63 o
  -1   2   5      250.20      262.65      2.99 o
   0   2   5        7.17        5.94      1.92 o
   1   2   5       29.66       31.58      2.22 o
   2   2   5      405.55      457.23      4.65 o
   3   2   5        0.43        3.34      1.97 o
   4   2   5       96.31       99.90      3.01 o
   5   2   5      182.06      185.19      4.50 o
   6   2   5       67.19       67.58      2.53 o
   7   2   5      145.11      149.86      4.06 o
   8   2   5      118.38      118.21      3.53 o
   9   2   5       62.64       59.53      1.28 o
  10   2   5       19.14       20.48      1.01 o
  11   2   5      168.02      170.00      2.23 o
  12   2   5        0.05        1.04      1.29 o
  13   2   5       78.13       77.09      2.11 o
  14   2   5       10.06       25.09      6.22 o
  15   2   5     1339.23     1323.78     12.08 o
  16   2   5      102.82      117.37      3.30 o
  17   2   5      148.70      151.01      2.71 o
  18   2   5       15.73       14.23      2.00 o
  19   2   5        3.16        2.65      1.09 o
  20   2   5       22.39       26.94      1.94 o
  21   2   5      309.36      311.57      4.39 o
  22   2   5        1.78        4.14      2.13 o
  23   2   5        0.00        0.55      1.92 o
  24   2   5        3.09        3.99      2.45 o
  25   2   5       90.24       87.64      2.70 o
  26   2   5      153.11      145.09      3.16 o
  27   2   5        1.16        2.87      3.09 o
  28   2   5       11.03       11.09      3.69 o
  29   2   5        4.92        5.33      3.65 o
  30   2   5       43.25       48.72      3.78 o
  31   2   5       15.00       11.47      3.87 o
  32   2   5        0.00        0.40      1.34 o
  33   2   5       32.55       34.26      4.45 o
  34   2   5       51.68       50.21      4.94 o
  35   2   5       24.74       25.24      5.29 o
  36   2   5       12.46       10.39      5.44 o
  37   2   5       29.60       27.34      8.37 o
  38   2   5        0.31       -2.13     19.37 o
 -37   3   5       52.69       50.06     11.97 o
 -36   3   5        0.05        0.20     14.24 o
 -35   3   5        7.76       13.93      6.65 o
 -34   3   5       35.94       40.87      6.34 o
 -33   3   5       99.94       87.57      5.89 o
 -32   3   5       12.56       12.20      5.53 o
 -31   3   5        9.57       11.39      5.20 o
 -30   3   5        4.03        7.34      4.76 o
 -29   3   5      105.55      102.34      8.75 o
 -28   3   5       36.10       39.97      4.54 o
 -27   3   5       62.83       57.83      4.13 o
 -26   3   5       39.62       33.25      3.72 o
 -25   3   5       20.20       20.91      3.80 o
 -24   3   5       46.14       38.16      3.84 o
 -23   3   5      128.41      121.75      4.15 o
 -22   3   5       76.07       58.72      3.44 o
 -21   3   5       82.82       78.48      3.55 o
 -20   3   5      739.51      680.35      7.60 o
 -19   3   5       52.24       61.13      3.27 o
 -18   3   5      262.11      262.78      4.79 o
 -17   3   5       63.03       69.58      2.89 o
 -16   3   5      186.74      192.54      3.57 o
 -15   3   5        4.82        6.16      2.67 o
 -14   3   5        0.02        2.49      2.53 o
 -13   3   5       16.83       16.22      2.44 o
 -12   3   5       47.42       44.49      3.58 o
 -11   3   5       51.57       50.01      3.79 o
 -10   3   5      409.11      421.77      9.70 o
  -9   3   5      257.61      311.97      8.43 o
  -8   3   5     2186.85     2237.53     74.70 o
  -7   3   5     1807.49     1803.58     17.94 o
  -6   3   5       65.67       78.28      4.42 o
  -5   3   5      202.91      210.52      3.64 o
  -4   3   5      335.31      354.89      6.67 o
  -3   3   5      115.97      111.97      2.00 o
  -2   3   5      296.17      309.20      3.77 o
  -1   3   5      335.03      351.28      3.34 o
   0   3   5      164.35      156.54      3.48 o
   1   3   5       86.93       86.84      2.99 o
   2   3   5      191.49      187.12      3.73 o
   3   3   5       96.36       87.30      3.10 o
   4   3   5        1.39       -1.25      1.87 o
   5   3   5       31.81       31.98      3.41 o
   6   3   5        0.21        2.59      2.21 o
   7   3   5      134.36      132.31      3.15 o
   8   3   5      769.85      741.35      6.25 o
   9   3   5      698.84      669.38      6.09 o
  10   3   5       41.30       36.62      2.61 o
  11   3   5       79.71       74.08      3.20 o
  12   3   5       57.90       48.49      2.87 o
  13   3   5        0.65       21.46     11.27 o
  14   3   5      518.74      521.98      7.25 o
  15   3   5      105.51      104.00      4.10 o
  16   3   5      524.03      520.36      6.20 o
  17   3   5      104.79      101.19      2.91 o
  18   3   5      130.27      144.79      7.24 o
  19   3   5      554.57      563.04      8.06 o
  20   3   5      230.55      212.73      5.24 o
  21   3   5       99.48       92.02      2.77 o
  22   3   5       32.79       31.80      2.74 o
  23   3   5       12.36       13.08      3.15 o
  24   3   5      204.85      208.51      3.70 o
  25   3   5       31.46       29.85      2.87 o
  26   3   5       57.21       62.44      3.01 o
  27   3   5      161.92      153.24      3.33 o
  28   3   5       81.02       79.70      3.47 o
  29   3   5        1.98        7.56      3.33 o
  30   3   5      209.60      205.96      3.85 o
  31   3   5       31.69       33.14      4.93 o
  32   3   5       18.67        9.80      4.67 o
  33   3   5       52.71       48.60      5.26 o
  34   3   5       64.88       66.64      5.66 o
  35   3   5       15.19       17.01     11.56 o
  36   3   5        4.86        0.90     11.93 o
 -34   4   5       77.51       96.73     13.25 o
 -33   4   5       81.37       83.98      8.80 o
 -32   4   5        9.60       16.52      6.60 o
 -31   4   5       34.82       42.52      6.84 o
 -30   4   5        0.54       -0.65      4.67 o
 -29   4   5        4.25        5.92      7.75 o
 -28   4   5        0.22        3.54      5.47 o
 -27   4   5        0.57        4.19      6.91 o
 -26   4   5        0.10       -1.71      4.89 o
 -25   4   5        2.72        2.65      7.19 o
 -24   4   5        0.76       -2.17      5.30 o
 -23   4   5        1.56        1.79      3.03 o
 -22   4   5       11.97        8.85      4.15 o
 -21   4   5        0.00        0.85      4.36 o
 -20   4   5       27.60       21.72      3.73 o
 -19   4   5        0.39        0.61      1.84 o
 -18   4   5       25.76       27.73      3.43 o
 -17   4   5        1.96        0.17      1.48 o
 -16   4   5        4.78        0.20      2.81 o
 -15   4   5        1.59        3.47      4.41 o
 -14   4   5       33.00       29.48      4.29 o
 -13   4   5        1.47        5.53      4.16 o
 -12   4   5       15.04       14.02      3.89 o
 -11   4   5        0.24        4.12      4.07 o
 -10   4   5      176.24      166.37      5.39 o
  -9   4   5       12.58       14.92      3.36 o
  -8   4   5       67.14       65.66      3.49 o
  -7   4   5      407.19      416.01     16.75 o
  -6   4   5      181.97      197.78     14.59 o
  -5   4   5      400.75      399.15      7.14 o
  -4   4   5        1.97        3.59      4.03 o
  -3   4   5        0.44        1.85      3.75 o
  -2   4   5       40.37       42.25      4.00 o
  -1   4   5       23.91       29.77      3.95 o
   0   4   5      333.72      293.79      9.08 o
   1   4   5       56.97       57.10      6.20 o
   2   4   5       16.59       15.97      5.86 o
   3   4   5        5.70       -0.52      0.58 o
   4   4   5       34.62       36.83      3.04 o
   5   4   5        8.01        9.15      2.52 o
   6   4   5       12.47        7.93      2.64 o
   7   4   5      122.13      124.87      3.28 o
   8   4   5       64.63       49.43      3.54 o
   9   4   5        3.05        5.86      2.78 o
  10   4   5      189.24      184.96      3.98 o
  11   4   5       23.38       19.75      3.09 o
  12   4   5      165.96      157.08      3.98 o
  13   4   5        1.51        6.00      3.40 o
  14   4   5       86.81       85.81      4.64 o
  15   4   5      479.53      470.89      6.19 o
  16   4   5       57.80       67.30      3.45 o
  17   4   5       48.11       44.48      3.60 o
  18   4   5        4.10        1.86      3.93 o
  19   4   5        4.05        6.26      3.94 o
  20   4   5       78.39       71.18      4.31 o
  21   4   5       92.83       98.16      3.60 o
  22   4   5       79.90       70.44      3.49 o
  23   4   5       13.97       15.64      4.04 o
  24   4   5       46.79       47.09      4.00 o
  25   4   5        0.01        1.04      3.68 o
  26   4   5       30.19       26.90      4.66 o
  27   4   5        3.50        2.91      4.05 o
  28   4   5        0.14        0.58      2.85 o
  29   4   5        4.28        5.74      4.81 o
  30   4   5       17.23       19.47      6.43 o
  31   4   5        0.59        2.47      7.95 o
  32   4   5       12.32       11.51      8.31 o
  33   4   5        3.71        1.88     12.20 o
 -30   5   5        5.08        6.68     14.67 o
 -29   5   5      162.19      162.16      9.23 o
 -28   5   5        1.97        9.07      8.17 o
 -27   5   5      208.34      218.97      6.86 o
 -26   5   5      258.66      287.33      7.84 o
 -25   5   5        7.03       14.69      5.75 o
 -24   5   5       58.88       68.38      5.90 o
 -23   5   5        4.20        4.94      5.54 o
 -22   5   5        5.87        5.06      5.63 o
 -21   5   5        2.69        6.39      5.14 o
 -20   5   5       14.94       16.24      5.06 o
 -19   5   5       45.03       45.42      6.43 o
 -18   5   5       11.90       15.19      5.79 o
 -17   5   5       57.00       57.47      6.21 o
 -16   5   5        3.05        6.10      5.45 o
 -15   5   5        2.96        8.79      5.62 o
 -14   5   5      185.55      190.94     15.70 o
 -13   5   5       59.78       63.70      5.38 o
 -12   5   5       60.09       54.71      4.98 o
 -11   5   5      118.90      128.32      5.33 o
 -10   5   5        4.63       13.49      5.38 o
  -9   5   5      246.48      260.13      5.63 o
  -8   5   5        1.80        5.30      4.14 o
  -7   5   5       73.12       64.05      5.44 o
  -6   5   5       33.47       22.84      4.84 o
  -5   5   5       16.04        7.18      5.09 o
  -3   5   5       11.82        9.75      7.47 o
  -2   5   5      124.39      124.90      8.27 o
  -1   5   5      249.96      263.52      9.84 o
   0   5   5      149.85      150.07      8.55 o
   1   5   5       29.33       23.34      7.34 o
   2   5   5       10.86        4.70      7.59 o
   3   5   5        2.42       -1.90      4.87 o
   4   5   5       75.55       61.99      7.61 o
   5   5   5       10.24       11.47      7.76 o
   6   5   5       71.04       68.82      7.76 o
   7   5   5       19.27       24.46      8.00 o
   8   5   5      290.88      306.82     24.54 o
   9   5   5      197.76      181.03      5.06 o
  10   5   5       16.38       22.99     11.55 o
  11   5   5       14.15       13.79      4.76 o
  12   5   5       24.59       27.57      5.13 o
  13   5   5       31.85       34.93      6.31 o
  14   5   5      291.35      285.97     19.49 o
  15   5   5      310.91      349.65      7.22 o
  16   5   5        1.98       37.52     25.01 o
  17   5   5      161.73      174.29     12.91 o
  18   5   5       60.40       60.96      6.18 o
  19   5   5        2.47       11.34      8.94 o
  20   5   5      120.10      117.08      6.54 o
  21   5   5       32.87       44.84      6.81 o
  22   5   5       20.14       25.61      7.13 o
  23   5   5       31.10       29.39      5.71 o
  24   5   5       16.56       13.76      6.04 o
  25   5   5       70.32       82.27      8.61 o
  26   5   5      118.24      116.67      6.52 o
  27   5   5       65.54       68.91      9.24 o
  28   5   5       35.74       43.19     12.83 o
  29   5   5        0.46        4.02      8.57 o
  30   5   5       18.98       21.30     12.71 o
 -23   6   5       12.36       10.77      8.73 o
 -22   6   5       23.53       12.59      8.26 o
 -21   6   5        8.96       10.70      8.45 o
 -20   6   5       37.86       40.24      8.35 o
 -19   6   5       31.83       34.02     11.20 o
 -18   6   5       21.33       18.92     11.38 o
 -17   6   5       21.01       18.10     11.88 o
 -16   6   5       15.56       29.95      9.56 o
 -15   6   5       93.45      107.20     11.31 o
 -14   6   5        0.96        8.68      9.67 o
 -13   6   5       10.64       16.92     10.42 o
 -12   6   5        7.85        8.31     10.15 o
 -11   6   5        7.44        7.82      8.85 o
 -10   6   5        8.26        8.29     10.20 o
  -9   6   5        0.41        7.16      8.17 o
  -8   6   5        4.44        7.19      7.12 o
  -7   6   5       54.59       46.49      7.22 o
  -6   6   5       63.52       63.94      6.50 o
  -5   6   5       55.22       49.13      6.91 o
  -4   6   5        0.31       -0.03      3.61 o
  -3   6   5        4.27       -0.11      1.25 o
  -2   6   5        1.84        0.41      3.68 o
  -1   6   5        2.18        2.48     10.05 o
   0   6   5       49.00       47.32      9.94 o
   1   6   5        1.05        5.37      9.99 o
   2   6   5       42.85       45.62      9.83 o
   3   6   5        8.35       17.48      9.79 o
   4   6   5       14.39       20.69      9.97 o
   5   6   5       10.66        9.57     10.20 o
   6   6   5        7.37       10.16     10.38 o
   7   6   5       10.48       13.81     10.44 o
   8   6   5       53.70       50.41     10.25 o
   9   6   5        3.48       15.65     10.67 o
  10   6   5       16.98       17.63     10.84 o
  11   6   5        0.03        5.76     11.27 o
  12   6   5        5.00       14.70     11.29 o
  13   6   5       20.35       30.34     11.57 o
  14   6   5        1.87       25.02     11.90 o
  15   6   5       79.16       71.48     12.00 o
  16   6   5        1.74       11.76     12.36 o
  17   6   5        2.28        6.06     12.84 o
  18   6   5       42.20       44.37     13.06 o
  19   6   5        2.59       16.80     13.35 o
  20   6   5        4.04       16.20     14.09 o
  23   6   5       12.07        9.69     12.30 o
  24   6   5        0.02        0.08     12.80 o
  25   6   5       33.26       36.40     14.17 o
 -11   7   5        4.14       10.08     13.18 o
 -10   7   5        5.01       13.34     11.97 o
  -9   7   5       53.40       62.14     12.82 o
  -8   7   5      112.51       98.79     13.23 o
  -7   7   5       83.85       86.86     12.36 o
  -6   7   5        0.78        5.23      8.64 o
  -5   7   5       49.77       53.54      8.89 o
  -4   7   5        0.15       -0.33     11.01 o
  -3   7   5        1.76        3.85     12.32 o
  -2   7   5       17.92       14.44      8.72 o
  -1   7   5        8.27       17.07      8.60 o
   0   7   5       21.87       37.53      8.67 o
   1   7   5      169.75      192.63     15.59 o
   2   7   5       20.58       34.59      9.11 o
   3   7   5        3.29        9.97      9.11 o
   4   7   5       32.01       44.79     12.04 o
   5   7   5       34.87       50.20     13.69 o
   6   7   5       39.81       63.45     13.61 o
   7   7   5      157.91      204.58     13.96 o
   8   7   5       38.58       69.35     14.28 o
   9   7   5        0.05        9.85     14.49 o
  10   7   5       35.49       39.46     14.92 o
 -37   0   6        6.91       10.01     12.59 o
 -36   0   6       28.76       26.09     10.65 o
 -35   0   6       77.48       70.12     10.74 o
 -34   0   6       53.75       50.73     10.20 o
 -33   0   6        4.67        6.36      9.26 o
 -32   0   6       42.86       29.55      9.00 o
 -31   0   6        0.29        5.95      8.71 o
 -30   0   6      327.13      297.12     10.62 o
 -29   0   6      266.93      266.66     10.46 o
 -28   0   6       18.07       34.57      9.46 o
 -27   0   6      489.53      466.68      9.65 o
 -26   0   6      176.00      192.83      5.29 o
 -25   0   6      183.52      188.24     11.21 o
 -24   0   6      306.78      308.58      5.95 o
 -23   0   6        1.76        6.25      3.83 o
 -22   0   6       38.81       34.98      3.90 o
 -21   0   6        0.01        2.84      3.72 o
 -20   0   6       15.59       20.03      3.44 o
 -19   0   6      500.99      495.71     12.04 o
 -18   0   6        4.03        8.88      3.25 o
 -17   0   6      180.48      182.61      4.56 o
 -16   0   6       14.88       16.41      2.97 o
 -15   0   6      549.21      535.06      9.35 o
 -14   0   6     1656.17     1695.38     11.22 o
 -13   0   6       24.74       36.06      3.09 o
 -12   0   6      106.00      107.41      5.31 o
 -11   0   6      167.99      183.57      6.74 o
 -10   0   6      547.23      576.99     10.13 o
  -9   0   6      434.82      423.11      8.88 o
  -8   0   6       80.69       84.18      5.04 o
  -7   0   6      258.04      244.90      6.94 o
  -6   0   6      573.76      594.81      9.76 o
  -5   0   6      637.14      604.33      9.64 o
  -4   0   6        6.31       11.57      3.36 o
  -3   0   6      715.81      803.81     10.43 o
  -2   0   6      966.54     1065.38     11.80 o
  -1   0   6      744.95      825.83      6.91 o
   0   0   6      313.85      305.94      4.57 o
   1   0   6      216.52      202.02      3.91 o
   2   0   6        0.72        7.87      2.19 o
   3   0   6      597.05      635.05      5.13 o
   4   0   6      138.51      138.62      2.64 o
   5   0   6       42.02       41.51      1.84 o
   6   0   6        3.96        3.24      1.38 o
   7   0   6        0.72       -0.10      0.81 o
   8   0   6      196.48      191.24      2.77 o
   9   0   6      228.44      228.70      3.50 o
  10   0   6      360.89      340.57      3.42 o
  11   0   6      289.78      301.62      4.50 o
  12   0   6     1693.05     1698.35     10.91 o
  13   0   6       37.16       47.12      2.76 o
  14   0   6      374.86      372.79      6.87 o
  15   0   6      207.53      195.12      4.75 o
  16   0   6       25.38       23.92      2.65 o
  17   0   6        1.91       -0.21      1.62 o
  18   0   6       79.77       73.27      3.19 o
  19   0   6      128.77      124.33      3.57 o
  20   0   6       70.37       75.56      3.22 o
  21   0   6       37.38       39.44      3.64 o
  22   0   6       20.58       13.73      3.80 o
  23   0   6       68.59       64.22      4.05 o
  24   0   6       34.16       35.05      4.45 o
  25   0   6      378.02      352.01      7.38 o
  26   0   6        3.38        7.29      5.09 o
  27   0   6      568.76      587.32      9.33 o
  28   0   6       61.24       64.70      5.21 o
  29   0   6       22.33       24.43      5.29 o
  30   0   6       27.94       32.56      5.58 o
  31   0   6        0.40       -1.11      3.33 o
  32   0   6       48.96       53.63      6.50 o
  33   0   6       57.84       54.81      7.17 o
  34   0   6      249.53      267.85     14.90 o
  35   0   6      173.63      201.92     13.61 o
  36   0   6      162.39      189.13     10.47 o
 -36   1   6        0.07        0.03      1.76 o
 -35   1   6        2.09        1.51      7.29 o
 -34   1   6        0.04        3.62      7.61 o
 -33   1   6       13.39        9.61      5.14 o
 -32   1   6        9.98        8.68      5.48 o
 -31   1   6       16.28       14.46      4.92 o
 -30   1   6       46.16       45.88      4.60 o
 -29   1   6       66.39       71.92      4.35 o
 -28   1   6      194.12      186.88      4.94 o
 -27   1   6      165.85      157.66      5.54 o
 -26   1   6       14.98       15.32      4.66 o
 -25   1   6        1.89        3.31      4.22 o
 -24   1   6       52.43       48.89      4.08 o
 -23   1   6        2.76       -1.45      2.79 o
 -22   1   6       46.85       43.82      3.63 o
 -21   1   6        0.00        1.46      2.75 o
 -20   1   6        1.68       -0.78      1.83 o
 -19   1   6        0.03        0.64      2.85 o
 -18   1   6       30.10       26.41      2.63 o
 -17   1   6      103.17      101.65      2.81 o
 -16   1   6       16.80       17.88      2.29 o
 -15   1   6        0.04        0.89      1.60 o
 -14   1   6       19.72       19.21      1.87 o
 -13   1   6       85.77       88.55      1.92 o
 -12   1   6        6.08        6.67      1.56 o
 -11   1   6        3.20        0.73      1.79 o
 -10   1   6        0.09       -0.32      1.00 o
  -9   1   6        9.90        8.86      5.28 o
  -8   1   6       43.55       52.37      6.43 o
  -7   1   6       50.72       53.49      2.59 o
  -6   1   6        1.08        2.68      1.69 o
  -5   1   6       43.36       53.05      1.68 o
  -4   1   6       46.53       53.31      1.53 o
  -3   1   6        0.41        0.33      0.76 o
  -2   1   6      108.44      115.64      1.61 o
  -1   1   6       89.75       96.76      3.17 o
   0   1   6       78.55       95.84      2.33 o
   1   1   6      815.44      879.27      4.18 o
   2   1   6       61.54       73.96      2.42 o
   3   1   6       55.41       55.23      1.51 o
   4   1   6        4.67        3.70      1.28 o
   5   1   6      135.47      133.70      2.03 o
   6   1   6       65.37       62.24      1.72 o
   7   1   6       21.25       23.83      1.25 o
   8   1   6      451.08      469.35      3.66 o
   9   1   6        4.05        6.17      1.24 o
  10   1   6        6.39        7.59      1.35 o
  11   1   6      227.70      237.39      2.40 o
  12   1   6      856.05      870.55      3.95 o
  13   1   6      126.77      131.61      3.09 o
  14   1   6      494.97      483.74      4.48 o
  15   1   6      141.56      134.99      2.91 o
  16   1   6       25.21       25.31      2.13 o
  17   1   6      108.96      102.52      2.56 o
  18   1   6       19.92       15.11      2.20 o
  19   1   6       26.61       22.05      2.67 o
  20   1   6        8.53        8.52      2.56 o
  21   1   6      186.15      181.88      3.79 o
  22   1   6       25.43       25.61      2.92 o
  23   1   6       80.44       69.11      3.23 o
  24   1   6       33.29       25.04      3.42 o
  25   1   6        1.87        2.56      4.15 o
  26   1   6        1.28        0.12      3.95 o
  27   1   6       18.57       21.80      4.27 o
  28   1   6        0.12        3.44      4.37 o
  29   1   6        9.48       10.13      4.65 o
  30   1   6       32.39       34.64      5.08 o
  31   1   6        5.50        7.01      5.16 o
  32   1   6       11.80       17.31      5.20 o
  33   1   6        0.07        3.88      5.69 o
  34   1   6       16.25       25.46      5.96 o
  35   1   6        0.58        5.44      7.49 o
  36   1   6      299.34      359.62     12.57 o
 -37   2   6        6.25       10.92     14.04 o
 -36   2   6       15.62       13.61     13.87 o
 -35   2   6        1.00        2.59      6.67 o
 -34   2   6       68.35       64.09      7.87 o
 -33   2   6      100.12      111.03      7.84 o
 -32   2   6        6.28       14.93      7.01 o
 -31   2   6      125.17      124.13      6.23 o
 -30   2   6       34.13       36.35      6.29 o
 -29   2   6        7.90       11.26      6.14 o
 -28   2   6        6.76        8.48      6.07 o
 -27   2   6       34.13       37.46      5.73 o
 -26   2   6        3.39        4.36      5.45 o
 -25   2   6       50.47       54.12      4.12 o
 -24   2   6      127.80      131.57      4.30 o
 -23   2   6      496.13      479.57      6.55 o
 -22   2   6       37.33       44.18      3.69 o
 -21   2   6        0.14        1.35      3.44 o
 -20   2   6       40.07       33.37      2.99 o
 -19   2   6       17.32       13.00      3.03 o
 -18   2   6       49.21       46.73      2.98 o
 -17   2   6       51.89       48.53      2.79 o
 -16   2   6      100.37       97.64      3.32 o
 -15   2   6       50.66       50.76      2.64 o
 -14   2   6        1.58        1.45      2.28 o
 -13   2   6      163.71      175.73      3.71 o
 -12   2   6       57.59       60.67      1.33 o
 -11   2   6      102.66      102.09      1.91 o
 -10   2   6      250.43      258.73      3.38 o
  -9   2   6      210.16      219.27      2.42 o
  -8   2   6     1165.95     1172.65      6.56 o
  -7   2   6     1642.07     1656.19     16.27 o
  -6   2   6       15.49       27.67      4.57 o
  -5   2   6      142.55      150.28      2.33 o
  -4   2   6      121.23      132.51      2.43 o
  -3   2   6      589.78      581.73      4.19 o
  -2   2   6       11.29       16.39      2.27 o
  -1   2   6      201.27      199.65      2.57 o
   0   2   6      164.37      164.55      4.45 o
   1   2   6      142.69      141.57      3.93 o
   2   2   6      164.54      152.14      4.69 o
   3   2   6       43.71       40.46      1.93 o
   4   2   6       44.08       38.01      3.30 o
   5   2   6       76.25       60.82      2.10 o
   6   2   6       40.36       39.32      1.91 o
   7   2   6      640.35      629.95      5.76 o
   8   2   6      631.57      638.42      5.05 o
   9   2   6      407.31      414.86      6.65 o
  10   2   6       48.36       48.83      1.44 o
  11   2   6      588.49      574.90     10.69 o
  12   2   6        0.46        8.03      2.06 o
  13   2   6      249.49      261.32      3.42 o
  14   2   6      130.05      124.22      2.66 o
  15   2   6      456.02      449.14      4.43 o
  16   2   6        0.48       10.26      4.25 o
  17   2   6      437.41      433.37      4.76 o
  18   2   6      264.61      273.67      3.82 o
  19   2   6      202.82      217.65      4.78 o
  20   2   6       18.20       19.74      3.16 o
  21   2   6       19.49       19.19      3.02 o
  22   2   6      115.26      104.76      3.53 o
  23   2   6       12.39       11.91      3.50 o
  24   2   6       39.53       35.80      3.38 o
  25   2   6       22.41       31.06      3.73 o
  26   2   6      221.99      217.84      5.50 o
  27   2   6      381.46      386.73      6.66 o
  28   2   6      220.69      234.12      6.43 o
  29   2   6       10.89       18.48      4.31 o
  30   2   6        2.97        4.92      4.84 o
  31   2   6        2.68        2.99      4.90 o
  32   2   6        0.36        4.48      5.27 o
  33   2   6      139.35      147.33      5.28 o
  34   2   6       55.50       54.86      7.37 o
  35   2   6        3.53        2.85     12.32 o
 -34   3   6        0.33        4.32      9.37 o
 -33   3   6        3.01        6.51      8.20 o
 -32   3   6        0.60       -0.56      2.24 o
 -31   3   6        0.35       -0.21      1.14 o
 -30   3   6        0.00       -1.01      3.05 o
 -29   3   6        0.09       -0.01      0.64 o
 -28   3   6        2.12        0.15      1.25 o
 -27   3   6        0.46        1.42      4.70 o
 -26   3   6        1.14        0.58      4.45 o
 -25   3   6        9.10        7.02      4.55 o
 -24   3   6        9.87        6.84      4.50 o
 -23   3   6        3.27        2.94      4.26 o
 -22   3   6        3.21        0.78      3.67 o
 -21   3   6        1.78        0.40      0.78 o
 -20   3   6       22.68       18.27      3.78 o
 -19   3   6        2.83        5.37      3.40 o
 -18   3   6        6.95        4.63      3.13 o
 -17   3   6       35.85       27.73      2.79 o
 -16   3   6        3.26        0.26      2.56 o
 -15   3   6       37.50       34.81      2.50 o
 -14   3   6       29.91       26.63      3.02 o
 -13   3   6      262.94      261.57      4.70 o
 -12   3   6       28.73       27.00      2.71 o
 -11   3   6       92.48       87.08      3.19 o
 -10   3   6        9.06        7.98      3.19 o
  -9   3   6      293.80      288.08      8.96 o
  -8   3   6        6.74       13.87      3.90 o
  -7   3   6      195.76      203.60      3.68 o
  -6   3   6        4.24        4.25      2.28 o
  -5   3   6       39.26       41.37      2.47 o
  -4   3   6       15.56       13.59      2.57 o
  -3   3   6      190.48      182.44      3.67 o
  -2   3   6       14.57       13.73      2.54 o
  -1   3   6       27.76       28.77      3.02 o
   0   3   6        6.90        5.97      3.16 o
   1   3   6        0.18        0.02      0.72 o
   2   3   6       59.54       51.38      3.06 o
   3   3   6        3.28        0.11      2.44 o
   4   3   6       64.37       64.71      2.97 o
   5   3   6        3.58        0.82      3.30 o
   6   3   6       26.41       21.80      4.08 o
   7   3   6        7.36        5.05      3.60 o
   8   3   6        7.32        4.48      3.49 o
   9   3   6        6.44        3.75      3.58 o
  10   3   6        0.39        0.51      4.40 o
  11   3   6       39.32       33.43      3.81 o
  12   3   6        3.25        4.16      3.98 o
  13   3   6        3.94        5.06      4.27 o
  14   3   6       35.21       38.55      4.31 o
  15   3   6       65.88       63.51      2.95 o
  16   3   6       11.53        8.00      2.66 o
  17   3   6       20.80       22.50      2.90 o
  18   3   6       14.32       14.63      3.70 o
  19   3   6       14.92       14.04      3.73 o
  20   3   6        0.04        7.77      5.36 o
  21   3   6      239.64      234.30      5.16 o
  22   3   6      158.67      166.53      4.27 o
  23   3   6       50.76       45.82      3.34 o
  24   3   6       17.15       15.28      3.60 o
  25   3   6       62.08       57.77      3.55 o
  26   3   6        4.60        5.44      4.06 o
  27   3   6       48.65       47.95      3.90 o
  28   3   6        0.87        3.69      4.22 o
  29   3   6        0.86        3.40      4.42 o
  30   3   6        1.41        0.86      3.70 o
  31   3   6        0.21        0.59      4.31 o
  32   3   6        7.05        7.51      8.58 o
  33   3   6       10.60        8.39     11.21 o
  34   3   6        0.32       -0.33     19.51 o
 -31   4   6        0.92       -2.57     20.75 o
 -30   4   6       55.65       56.13      6.81 o
 -29   4   6       58.57       61.98      6.84 o
 -28   4   6       23.88       25.37      6.70 o
 -27   4   6       26.72       25.71      6.30 o
 -26   4   6       53.07       56.19      6.08 o
 -25   4   6       20.75       26.74      5.51 o
 -24   4   6       77.69       72.94      5.56 o
 -23   4   6      179.95      180.50      5.39 o
 -22   4   6        0.52        4.89      4.64 o
 -21   4   6        0.18        3.94      4.92 o
 -20   4   6        5.12        0.45      1.79 o
 -19   4   6       73.41       75.00      4.68 o
 -18   4   6       25.61       32.78      4.30 o
 -17   4   6       50.96       47.39      4.11 o
 -16   4   6        3.13        6.46      4.15 o
 -15   4   6      105.89      110.25      4.11 o
 -14   4   6      196.44      200.88      5.24 o
 -13   4   6        9.94       11.83      5.24 o
 -12   4   6        6.60        9.83      5.24 o
 -11   4   6        2.18        5.37      4.73 o
 -10   4   6       31.72       27.30      3.98 o
  -9   4   6      105.96      112.02      4.96 o
  -8   4   6      306.03      307.78     14.79 o
  -7   4   6      440.04      442.77      7.93 o
  -6   4   6       87.03       91.53      4.87 o
  -5   4   6       20.17       12.86      4.34 o
  -4   4   6       12.29        4.90      4.68 o
  -3   4   6        0.29        4.75      4.73 o
  -2   4   6      205.08      207.08     11.36 o
  -1   4   6       77.22       69.85      4.80 o
   0   4   6        2.82        5.56      4.70 o
   1   4   6      191.86      191.04      6.07 o
   2   4   6       12.79       18.86      3.85 o
   3   4   6      129.94      123.71      4.77 o
   4   4   6        2.84        4.02      3.90 o
   5   4   6       60.97       57.32      4.09 o
   6   4   6      196.35      173.49     17.39 o
   7   4   6      246.85      239.29     10.85 o
   8   4   6       98.23      101.52      8.90 o
   9   4   6      124.22      118.52      5.14 o
  10   4   6      173.37      190.79     20.18 o
  11   4   6      151.24      156.95      5.52 o
  12   4   6      193.79      196.56      4.43 o
  13   4   6       77.55       89.28     12.52 o
  14   4   6      109.48      102.45      4.16 o
  15   4   6        0.26        0.74      2.25 o
  16   4   6        0.03        4.28      4.07 o
  17   4   6       90.19       79.43      4.14 o
  18   4   6       23.75       30.05      5.45 o
  19   4   6      130.39      130.83      4.74 o
  20   4   6       52.63       50.20      5.00 o
  21   4   6        3.70        3.82      5.13 o
  22   4   6        0.00        2.52      4.84 o
  23   4   6       15.98       13.94      5.46 o
  24   4   6        0.60        1.01      4.48 o
  25   4   6       37.65       36.17      5.53 o
  26   4   6       93.64      103.17      6.62 o
  27   4   6      168.82      161.25      5.56 o
  28   4   6       16.30       17.76      5.75 o
  29   4   6        3.34        1.54      4.86 o
  30   4   6        0.44        0.94      9.39 o
  31   4   6        5.29        8.62     12.52 o
 -27   5   6        0.46        0.58     12.85 o
 -26   5   6        4.08        4.87     11.37 o
 -25   5   6        1.08        1.69      8.40 o
 -24   5   6       12.64       16.00      7.15 o
 -23   5   6       17.26       18.46      6.40 o
 -22   5   6        2.95        1.25      4.31 o
 -21   5   6        8.50       11.08      6.03 o
 -20   5   6        3.10        4.74      5.75 o
 -19   5   6        1.30        6.36      5.57 o
 -18   5   6       71.23       71.91      5.24 o
 -17   5   6        4.76        8.38      5.35 o
 -16   5   6       26.82       38.45      6.42 o
 -15   5   6        4.08        5.81      6.27 o
 -14   5   6        2.91        5.52      6.12 o
 -13   5   6        2.02        4.51      6.28 o
 -12   5   6        1.69        4.86      5.73 o
 -11   5   6        0.99        4.54      6.13 o
 -10   5   6        1.58        4.14      6.23 o
  -9   5   6       13.89       15.89      5.62 o
  -8   5   6        0.08        3.54      5.00 o
  -7   5   6       22.60       22.08      4.33 o
  -6   5   6        1.31        3.44      6.33 o
  -5   5   6       14.81       12.65      9.09 o
  -4   5   6        1.45        8.16      8.89 o
  -3   5   6        3.40        9.44      8.70 o
  -2   5   6        1.12        0.32      9.07 o
  -1   5   6       11.11        5.93      8.95 o
   0   5   6       24.90       27.32      8.90 o
   1   5   6        8.29        8.22      8.93 o
   2   5   6       25.94       34.71      8.88 o
   3   5   6       14.24       15.36      8.90 o
   4   5   6       13.78       14.76      9.02 o
   5   5   6        1.01        3.33      9.29 o
   6   5   6        0.69        0.40      9.28 o
   7   5   6        1.08        1.71      9.32 o
   8   5   6        1.51        0.16      9.33 o
   9   5   6        1.05       16.55      9.56 o
  10   5   6       29.85       30.60      9.78 o
  11   5   6       23.87       23.49     10.02 o
  12   5   6        7.43       17.79     10.20 o
  13   5   6        9.58       27.10     10.46 o
  14   5   6       35.34       44.16     10.40 o
  15   5   6       14.89       29.79     10.55 o
  16   5   6       11.68       12.65      6.61 o
  17   5   6        7.41        7.27      6.80 o
  18   5   6        3.78        3.13      6.99 o
  19   5   6        3.96        9.02      7.35 o
  20   5   6        0.06        5.57      7.63 o
  21   5   6       19.72       24.88      7.81 o
  22   5   6       11.32       17.52      8.35 o
  23   5   6        1.65        6.05      8.69 o
  24   5   6        0.22       -1.02     13.67 o
  25   5   6        0.07       -0.20     15.91 o
  26   5   6       20.61       21.48     12.37 o
  27   5   6        0.02        2.29     12.93 o
 -21   6   6       12.65       11.73     13.19 o
 -20   6   6        0.00        4.82     12.18 o
 -19   6   6        7.58        8.89     10.81 o
 -18   6   6       32.66       43.80     13.64 o
 -17   6   6        2.14        9.44     13.79 o
 -16   6   6        0.32        1.99     11.50 o
 -15   6   6       36.57       37.46     12.61 o
 -14   6   6       79.50       78.46     12.42 o
 -13   6   6       13.26       18.17     10.34 o
 -12   6   6        0.46        6.05     12.41 o
 -11   6   6        4.27        9.75     10.63 o
 -10   6   6       33.19       35.01     10.80 o
  -9   6   6       39.03       33.22     11.43 o
  -8   6   6      101.24       99.09      9.27 o
  -7   6   6        0.12        6.03      8.06 o
  -6   6   6       14.69       21.88      7.96 o
  -5   6   6       32.79       36.45      7.15 o
  -4   6   6        3.93       11.13      7.90 o
  -3   6   6       21.44       16.46      7.80 o
  -2   6   6       25.47       50.85     11.38 o
  -1   6   6      105.23      110.30     11.54 o
   0   6   6       60.37      106.18     11.67 o
   1   6   6        4.47        5.77     11.75 o
   2   6   6       47.13       47.86     11.69 o
   3   6   6        1.90       10.20     11.82 o
   4   6   6       56.03       54.79     11.52 o
   5   6   6       35.11       78.11     11.66 o
   6   6   6       60.96       76.51     11.94 o
   7   6   6        2.40       27.26     11.85 o
   8   6   6       47.75       57.54     12.21 o
   9   6   6       33.12       41.30     12.20 o
  10   6   6        2.80       25.58     12.78 o
  11   6   6       85.03      104.05     12.97 o
  12   6   6      162.55      204.58     13.09 o
  13   6   6        3.11       77.20     13.29 o
  14   6   6       17.26       22.26     13.47 o
  15   6   6       64.82       73.44     13.73 o
  16   6   6       57.59       88.16     14.17 o
   1   7   6        3.78        1.46     14.29 o
   2   7   6        0.01        7.20     13.84 o
   3   7   6       26.15       27.37     13.40 o
 -33   1   7        2.55        2.92      8.16 o
 -32   1   7        0.28        4.75      6.92 o
 -31   1   7       40.02       35.32      7.53 o
 -30   1   7      265.65      256.26      7.61 o
 -29   1   7       61.02       52.81      6.37 o
 -28   1   7        0.32        2.32      4.62 o
 -27   1   7        0.01        2.76      4.92 o
 -26   1   7       18.42       17.36      4.86 o
 -25   1   7       38.93       38.37      4.30 o
 -24   1   7      105.15       98.70      4.98 o
 -23   1   7       88.31       81.27      4.20 o
 -22   1   7      111.67      121.88      4.19 o
 -21   1   7        4.86        4.64      3.76 o
 -20   1   7        1.82        3.45      3.39 o
 -19   1   7        7.75        2.01      3.08 o
 -18   1   7        0.63        0.66      3.32 o
 -17   1   7       27.62       18.59      3.13 o
 -16   1   7       37.83       27.46      2.89 o
 -15   1   7      208.01      211.91      3.45 o
 -14   1   7      205.14      211.22      3.46 o
 -13   1   7       82.85       78.43      2.57 o
 -12   1   7       35.41       35.64      1.88 o
 -11   1   7       68.06       62.77      3.22 o
 -10   1   7        1.18        2.96      2.31 o
  -9   1   7       46.70       46.65      2.31 o
  -8   1   7      152.34      153.78      3.24 o
  -7   1   7      224.36      235.89      3.80 o
  -6   1   7       78.97       70.75      2.56 o
  -5   1   7      224.57      226.56      3.99 o
  -4   1   7      276.97      299.17      7.65 o
  -3   1   7       16.85       19.70      1.93 o
  -2   1   7       48.06       48.61      2.14 o
  -1   1   7      183.72      181.23      3.06 o
   0   1   7       19.07       14.58      2.07 o
   1   1   7       22.81       24.54      1.73 o
   2   1   7      219.41      220.86      3.21 o
   3   1   7       34.91       35.11      1.73 o
   4   1   7      273.41      275.33      2.60 o
   5   1   7      173.74      169.78      2.21 o
   6   1   7       68.18       68.72      2.03 o
   7   1   7        7.32        7.42      1.61 o
   8   1   7       55.92       56.01      1.67 o
   9   1   7       19.34       21.28      1.57 o
  10   1   7      200.75      205.05      6.19 o
  11   1   7      765.78      797.71      6.08 o
  12   1   7      923.62      985.59      8.08 o
  13   1   7       34.10       41.66      2.11 o
  14   1   7       17.01       14.70      2.11 o
  15   1   7        1.33        1.15      1.45 o
  16   1   7        3.23        2.19      1.90 o
  17   1   7       26.86       25.70      2.78 o
  18   1   7       68.02       63.13      2.74 o
  19   1   7      108.68      107.01      2.98 o
  20   1   7       88.48       93.95      3.03 o
  21   1   7      108.16      118.21      4.10 o
  22   1   7      227.99      228.05      4.03 o
  23   1   7        3.00        8.74      3.34 o
  24   1   7       57.09       58.66      4.02 o
  25   1   7        4.50        7.49      4.01 o
  26   1   7      148.49      146.85      4.26 o
  27   1   7      191.37      206.29      7.21 o
  28   1   7      168.16      171.75      4.81 o
  29   1   7       13.32       15.73      4.65 o
  30   1   7       38.06       36.69      4.91 o
  31   1   7       31.89       33.87      5.16 o
  32   1   7        4.79        4.15      3.16 o
  33   1   7       97.70      108.65     14.95 o
  34   1   7        5.29       18.36     16.45 o
  35   1   7        0.95        6.48     17.45 o
 -33   2   7       13.05        4.91     13.39 o
 -32   2   7       50.44       47.18      8.53 o
 -31   2   7       66.68       62.76      8.14 o
 -30   2   7        0.78        3.13      6.79 o
 -29   2   7        7.05        7.82      7.13 o
 -28   2   7       13.58       15.04      6.51 o
 -27   2   7       24.39       18.50      6.15 o
 -26   2   7        1.84        2.35      5.88 o
 -25   2   7       40.22       33.64      5.52 o
 -24   2   7        0.00        0.52      3.18 o
 -23   2   7       35.87       28.79      5.41 o
 -22   2   7       20.77       19.72      6.74 o
 -21   2   7        0.57        0.88     35.13 o
 -20   2   7        0.03       -0.54      0.95 o
 -19   2   7        0.01        0.35      4.40 o
 -18   2   7       37.64       38.69      3.77 o
 -17   2   7        0.13       -0.25      0.63 o
 -16   2   7       20.83       18.25      3.16 o
 -15   2   7       39.22       35.58      4.15 o
 -14   2   7        0.40       -0.15      1.73 o
 -13   2   7       18.27       18.99      2.80 o
 -12   2   7      393.88      411.84      7.11 o
 -11   2   7       69.57       74.06      3.35 o
 -10   2   7        5.53        4.47      2.79 o
  -9   2   7        7.62       11.02      2.14 o
  -8   2   7        0.69        1.94      2.10 o
  -7   2   7        3.80        4.72      2.08 o
  -6   2   7      115.26      106.29      2.30 o
  -5   2   7       41.73       39.10      2.76 o
  -4   2   7        0.05        1.82      2.68 o
  -3   2   7       39.45       36.25      2.60 o
  -2   2   7      258.28      268.00      8.57 o
  -1   2   7       62.25       61.36      2.35 o
   0   2   7        8.84        7.20      2.23 o
   1   2   7       15.62       14.82      1.85 o
   2   2   7        5.96        4.25      1.71 o
   3   2   7        9.67        7.75      1.81 o
   4   2   7        1.42        1.50      1.86 o
   5   2   7       18.10       14.52      1.95 o
   6   2   7        5.45        4.49      1.91 o
   7   2   7       38.40       36.12      1.90 o
   8   2   7       47.54       46.79      2.45 o
   9   2   7       94.16       96.13      3.23 o
  10   2   7        6.74        7.99      2.91 o
  11   2   7      100.22       99.72      5.93 o
  12   2   7       12.07       14.19      4.70 o
  13   2   7       44.97       44.04      4.07 o
  14   2   7      209.19      198.36      7.88 o
  15   2   7        4.99        7.21      4.33 o
  16   2   7       79.60       71.51      3.77 o
  17   2   7       42.93       43.49      3.32 o
  18   2   7       73.12       67.68      3.61 o
  19   2   7       11.85        9.39      3.37 o
  20   2   7       35.20       27.05      3.53 o
  21   2   7       16.10       14.91      3.85 o
  22   2   7       70.63       68.14      3.91 o
  23   2   7        7.72        8.52      4.13 o
  24   2   7        0.12        0.75      1.52 o
  25   2   7        9.60        8.25      4.53 o
  26   2   7        2.81        2.98      4.70 o
  27   2   7       12.30       14.05      4.71 o
  28   2   7        8.70        8.50      4.99 o
  29   2   7       32.74       34.18      5.52 o
  30   2   7        0.36       -0.55      1.88 o
  31   2   7        0.90        5.16      9.27 o
  32   2   7        7.02       19.70     15.40 o
 -32   3   7       22.26       34.55     14.93 o
 -31   3   7       16.92       17.23     12.80 o
 -30   3   7       21.56       22.57      8.90 o
 -29   3   7        3.35        3.96      8.83 o
 -28   3   7        0.06       -0.25      5.28 o
 -27   3   7        3.55        1.84      5.42 o
 -26   3   7        3.47        5.10      5.84 o
 -25   3   7       30.70       35.67      5.67 o
 -24   3   7      190.11      181.17      6.30 o
 -23   3   7      168.03      154.00      5.06 o
 -22   3   7       36.45       36.59      4.42 o
 -21   3   7        1.29        8.32      4.05 o
 -20   3   7        2.49        2.20      4.19 o
 -19   3   7        6.91       10.14      3.59 o
 -18   3   7       30.98       24.88      3.74 o
 -17   3   7        7.67       12.18      3.56 o
 -16   3   7       88.79       88.86      3.99 o
 -15   3   7       43.29       45.45      3.83 o
 -14   3   7       55.96       60.36      3.76 o
 -13   3   7        4.74        7.96      3.34 o
 -12   3   7      181.14      177.37      4.19 o
 -11   3   7      229.80      219.36      9.08 o
 -10   3   7      554.31      551.14      7.41 o
  -9   3   7      181.70      211.05     23.12 o
  -8   3   7     1726.77     1751.89     16.67 o
  -7   3   7        5.57       38.59      8.30 o
  -6   3   7      355.94      367.17      5.76 o
  -5   3   7        8.70       14.25      3.04 o
  -4   3   7       11.37       11.54      3.10 o
  -3   3   7        3.39        5.58      3.36 o
  -2   3   7       15.28       16.31      3.18 o
  -1   3   7       33.23       24.38      3.12 o
   0   3   7       36.51       35.19      3.19 o
   1   3   7       85.30       88.99      5.26 o
   2   3   7       36.56       39.87      3.39 o
   3   3   7        6.95       20.08      3.17 o
   4   3   7      412.99      420.43      8.53 o
   5   3   7      499.83      481.37      8.67 o
   6   3   7       29.66       32.10      3.91 o
   7   3   7       54.01       37.34      3.94 o
   8   3   7       50.06       40.62      4.17 o
   9   3   7       35.44       34.70      4.32 o
  10   3   7      115.05      113.42      5.47 o
  11   3   7       84.75       85.57     10.47 o
  12   3   7       10.24       22.03     13.44 o
  13   3   7       71.34       80.68      6.78 o
  14   3   7       77.43       73.70      5.15 o
  15   3   7        3.63        9.57      5.35 o
  16   3   7        0.06        2.45      4.37 o
  17   3   7       19.88      156.42     82.84 o
  18   3   7      372.23      388.76     14.26 o
  19   3   7        5.11       14.54      9.73 o
  20   3   7       28.49       38.87      7.05 o
  21   3   7       36.15       31.13      6.22 o
  22   3   7        0.02        0.19      3.04 o
  23   3   7       72.43       71.92      5.60 o
  24   3   7        5.99       10.79      5.35 o
  25   3   7        1.00        9.65      5.94 o
  26   3   7      115.19      111.10      6.25 o
  27   3   7       35.31       38.09      5.78 o
  28   3   7      111.04      117.16      6.09 o
  29   3   7        2.60        7.70      8.51 o
 -29   4   7        8.65        9.06     12.56 o
 -28   4   7        0.35       -4.92      9.49 o
 -27   4   7        0.06       -0.03      9.10 o
 -26   4   7       21.99       22.43      6.98 o
 -25   4   7        0.50        4.97      6.76 o
 -24   4   7        3.48        3.87      6.29 o
 -23   4   7        0.34        2.89      6.02 o
 -22   4   7        1.19        0.10      5.50 o
 -21   4   7        2.72        4.98      6.37 o
 -20   4   7        5.37        3.21      5.28 o
 -19   4   7       17.37       18.00      5.58 o
 -18   4   7        1.98        1.60      5.01 o
 -17   4   7       36.14       34.31      4.82 o
 -16   4   7        4.49        6.63      4.67 o
 -15   4   7        0.30        6.11      4.79 o
 -14   4   7        0.68        3.29      4.18 o
 -13   4   7        1.03        1.93      4.93 o
 -12   4   7        0.24        5.72      4.44 o
 -11   4   7       33.02       27.79      4.01 o
 -10   4   7       10.53       15.26      3.89 o
  -9   4   7       37.91       30.43      5.46 o
  -8   4   7        0.01        2.00      7.58 o
  -7   4   7        0.01       -0.48      4.61 o
  -6   4   7       12.92       10.63      5.61 o
  -5   4   7        2.47       -0.15      4.78 o
  -4   4   7        0.00       -0.61      3.36 o
  -3   4   7        0.15        0.14      4.01 o
  -2   4   7        4.46        1.36      5.82 o
  -1   4   7       22.47       15.53      3.90 o
   0   4   7        3.27        5.97      3.79 o
   1   4   7       14.55       15.87      4.66 o
   2   4   7       87.06       78.76      5.93 o
   3   4   7        3.99        5.58      4.79 o
   4   4   7       25.77       26.78      4.87 o
   5   4   7        1.15        0.29      5.59 o
   6   4   7        1.34        6.13      8.80 o
   7   4   7       12.44        8.77      5.20 o
   8   4   7       37.14       34.05      4.92 o
   9   4   7       21.91       17.60      5.33 o
  10   4   7        1.98        5.28      5.53 o
  11   4   7       66.59       62.04      5.66 o
  12   4   7       44.02       37.87      5.60 o
  13   4   7        0.05        5.98      5.98 o
  14   4   7      109.74      101.28      5.73 o
  15   4   7       37.08       55.57     16.83 o
  16   4   7       91.51      101.87      6.46 o
  17   4   7       58.50       80.61     22.28 o
  18   4   7      200.54      235.81     18.17 o
  19   4   7       28.11       76.11     34.70 o
  20   4   7       14.26       19.65      9.21 o
  21   4   7       28.87       41.69      7.58 o
  22   4   7       24.10       24.26      7.96 o
  23   4   7        8.04        4.85      7.48 o
  24   4   7       25.99       21.81      8.45 o
  25   4   7        0.04        4.17      8.56 o
  26   4   7        6.27       12.73     12.69 o
 -22   5   7       34.14       28.46     12.03 o
 -21   5   7        1.41       -0.94      7.82 o
 -20   5   7        0.83        1.08      6.11 o
 -19   5   7        5.36       11.64      6.88 o
 -18   5   7        0.01        1.67      6.17 o
 -17   5   7       53.39       52.10      6.31 o
 -16   5   7        0.06        8.10      7.38 o
 -15   5   7      100.78      107.46      8.08 o
 -14   5   7       74.89       71.89      7.62 o
 -13   5   7       18.53       25.64      7.22 o
 -12   5   7        1.25        7.50      7.47 o
 -11   5   7       25.30       32.32      7.19 o
 -10   5   7       70.34       58.14      6.50 o
  -9   5   7       15.05       28.32      6.84 o
  -8   5   7       33.72       48.95      6.84 o
  -7   5   7       88.71       95.54      8.73 o
  -6   5   7        1.64       10.14      7.20 o
  -5   5   7       97.68       97.49     10.66 o
  -4   5   7      102.39       96.60     10.61 o
  -3   5   7        0.68        0.43      3.82 o
  -2   5   7       46.48       48.80     10.50 o
  -1   5   7       59.02       49.59     10.76 o
   0   5   7       13.18       43.11     10.56 o
   1   5   7        8.68        9.95     10.64 o
   2   5   7       15.38       19.25     10.56 o
   3   5   7       10.07       13.21     10.71 o
   4   5   7       85.06       73.30     10.58 o
   5   5   7        3.71        2.91     10.40 o
   6   5   7        9.24        7.49     10.90 o
   7   5   7        6.82       11.44     11.14 o
   8   5   7       30.92       29.59     11.00 o
   9   5   7        1.82       19.07     11.42 o
  10   5   7      157.08      185.65     11.23 o
  11   5   7      373.78      501.81     14.38 o
  12   5   7      148.92      230.56     11.81 o
  13   5   7       11.47       41.97     12.13 o
  14   5   7       34.84       40.10     12.44 o
  15   5   7        1.43        2.72     12.63 o
  16   5   7        0.03        1.41     13.12 o
  17   5   7        1.33        3.72     13.69 o
  18   5   7        0.05       22.38     13.96 o
  19   5   7       76.10      107.98     14.19 o
 -10   6   7       17.72       17.43     12.68 o
  -9   6   7        1.62        8.56     13.61 o
  -8   6   7        0.49        3.66     11.64 o
  -7   6   7        0.08        3.11     12.03 o
  -6   6   7        0.17        0.32      2.45 o
  -5   6   7        0.86        6.80      9.01 o
  -4   6   7        3.69        7.37      8.45 o
  -3   6   7       12.52       12.77      9.21 o
  -2   6   7        3.72       31.61     13.64 o
  -1   6   7       45.89       53.04     13.72 o
   0   6   7       12.42       34.28     13.56 o
   1   6   7        6.24       15.68     13.71 o
   2   6   7       16.91       19.69     13.98 o
   3   6   7       14.32       30.19     13.77 o
   4   6   7        0.11        9.24     14.02 o
   5   6   7        9.08       12.68     14.19 o
   6   6   7        8.65       12.40     14.36 o
   7   6   7       22.86       25.56     14.16 o
   8   6   7        2.87       18.77     14.34 o
 -29   0   8       12.87       18.24     10.96 o
 -28   0   8        6.08       11.95     11.00 o
 -27   0   8       21.02       20.20      9.68 o
 -26   0   8       10.36       15.51      8.10 o
 -25   0   8        7.36        5.25      7.63 o
 -24   0   8       66.71       73.17      8.00 o
 -23   0   8       85.25       75.47      8.07 o
 -22   0   8       65.75       64.31      7.73 o
 -21   0   8       34.12       41.48      7.45 o
 -20   0   8        0.33        4.49      6.81 o
 -19   0   8        2.21        5.66      6.03 o
 -18   0   8       81.41       69.96      4.63 o
 -17   0   8       46.18       36.69      4.75 o
 -16   0   8        0.13        9.97      4.58 o
 -15   0   8      395.42      387.69      7.90 o
 -14   0   8       56.55       65.98      4.31 o
 -13   0   8      136.77      138.51      4.90 o
 -12   0   8      244.29      262.21      5.35 o
 -11   0   8       18.25       16.32      3.68 o
 -10   0   8       45.54       43.46      3.66 o
  -9   0   8       21.40       21.52      3.40 o
  -8   0   8        6.94        6.09      3.38 o
  -7   0   8        5.32        5.14      3.46 o
  -6   0   8      134.46      139.79      4.33 o
  -5   0   8      284.19      315.31      7.76 o
  -4   0   8      702.45      729.50     21.02 o
  -3   0   8       56.36       71.61      3.53 o
  -2   0   8      159.75      159.57      5.47 o
  -1   0   8      259.61      290.42      7.18 o
   0   0   8       31.89       32.64      3.30 o
   1   0   8       24.57       25.90      3.22 o
   2   0   8        4.06        5.39      3.35 o
   3   0   8       54.05       51.35      2.75 o
   4   0   8       60.79       56.72      2.48 o
   5   0   8      118.02      118.82      3.31 o
   6   0   8      166.91      163.52      5.42 o
   7   0   8       97.73       81.43      4.14 o
   8   0   8       75.97       87.48      2.79 o
   9   0   8      474.47      550.71      7.08 o
  10   0   8      734.09      842.76     27.95 o
  11   0   8      967.21     1028.87      9.45 o
  12   0   8       67.67       78.98      4.88 o
  13   0   8       33.06       33.05      3.70 o
  14   0   8       20.94       16.88      3.79 o
  15   0   8       22.52       21.43      3.65 o
  16   0   8        7.80        8.53      3.73 o
  17   0   8       22.28       23.42      4.13 o
  18   0   8       27.09       30.38      5.33 o
  19   0   8       28.54       30.32      7.00 o
  20   0   8      149.02      159.08      6.09 o
  21   0   8       36.19       33.72      5.83 o
  22   0   8       26.73       28.32      6.20 o
  23   0   8      127.49      130.18      6.04 o
  24   0   8       13.90       22.58      6.49 o
  25   0   8       16.43       14.34      6.71 o
  26   0   8      130.93      148.72      6.61 o
  27   0   8      135.35      122.75      6.74 o
  28   0   8        1.39        0.82      8.86 o
  29   0   8       18.75       20.65     11.56 o
 -29   1   8        4.47        3.84      7.73 o
 -28   1   8        0.56        5.17      7.22 o
 -27   1   8        0.93        5.04      7.61 o
 -26   1   8      115.14      112.12      7.93 o
 -25   1   8       29.10       32.34      6.21 o
 -24   1   8        0.10        0.40      1.33 o
 -23   1   8        0.95        2.92      5.11 o
 -22   1   8        0.58        2.94      5.72 o
 -21   1   8        5.32        8.25      4.85 o
 -20   1   8        4.20        6.57      4.59 o
 -19   1   8       21.26       17.99      4.11 o
 -18   1   8       33.64       30.84      4.23 o
 -17   1   8       22.19       21.71      4.17 o
 -16   1   8      142.90      143.18      4.28 o
 -15   1   8       57.78       61.70      3.67 o
 -14   1   8       92.56       88.94      3.73 o
 -13   1   8       56.33       51.92      3.71 o
 -12   1   8       43.33       39.88      3.33 o
 -11   1   8       44.53       40.00      4.10 o
 -10   1   8       13.49        8.93      4.05 o
  -9   1   8       13.88       13.37      2.80 o
  -8   1   8        1.83        1.26      2.77 o
  -7   1   8        8.62        7.55      2.79 o
  -6   1   8        1.55        4.25      2.77 o
  -5   1   8       68.48       68.20      2.85 o
  -4   1   8       15.26       14.62      2.80 o
  -3   1   8        0.04       -0.03      0.44 o
  -2   1   8        0.48       -0.07      0.85 o
  -1   1   8        0.33       -0.12      0.76 o
   0   1   8        0.00       -0.07      0.42 o
   1   1   8        0.01       -0.84      2.28 o
   2   1   8        0.53       -0.69      1.56 o
   3   1   8       23.59       20.17      2.55 o
   4   1   8        0.37        1.67      2.08 o
   5   1   8        1.37        2.65      2.24 o
   6   1   8       31.19       30.56      2.30 o
   7   1   8       13.49       11.39      2.74 o
   8   1   8       28.08       26.77      2.62 o
   9   1   8      140.98      161.00      5.17 o
  10   1   8      179.81      194.83      3.29 o
  11   1   8       98.24       95.50      3.25 o
  12   1   8       36.62       34.29      3.13 o
  13   1   8      238.66      235.87      3.81 o
  14   1   8       36.30       36.55      2.92 o
  15   1   8       44.31       37.71      3.04 o
  16   1   8        9.49        9.88      3.22 o
  17   1   8        0.01        2.44      3.15 o
  18   1   8        2.39       -0.08      1.56 o
  19   1   8        0.14        3.87      2.48 o
  20   1   8       60.31       54.79      3.65 o
  21   1   8        0.25        1.20      2.39 o
  22   1   8       21.49       17.60      3.94 o
  23   1   8       13.50       10.96      4.25 o
  24   1   8        1.61        4.81      4.94 o
  25   1   8        0.06        2.51      4.63 o
  26   1   8       26.81       26.81      4.58 o
  27   1   8        2.83        0.01      0.89 o
  28   1   8        0.04        0.84      5.20 o
  29   1   8        0.20       -1.70      5.81 o
 -28   2   8       15.21       17.77     12.89 o
 -27   2   8       18.64       13.42      6.21 o
 -26   2   8       47.75       46.62      5.92 o
 -25   2   8        9.37       15.46      5.34 o
 -24   2   8       43.06       33.94      5.54 o
 -23   2   8       48.96       51.97      5.52 o
 -22   2   8       17.91       17.73      5.37 o
 -21   2   8       28.67       25.41      6.58 o
 -20   2   8        0.24       -0.12      4.31 o
 -19   2   8       17.08       13.45      5.69 o
 -18   2   8        6.71        0.16      3.71 o
 -17   2   8        2.51        3.92      5.23 o
 -16   2   8       40.97       40.66      5.43 o
 -15   2   8        2.92        5.38      5.07 o
 -14   2   8        6.04        7.53      5.05 o
 -13   2   8        0.84        7.55      4.40 o
 -12   2   8       40.28       59.60      6.20 o
 -11   2   8     1023.06     1048.22     39.38 o
 -10   2   8       16.87       34.34      4.04 o
  -9   2   8       77.03       71.92      4.04 o
  -8   2   8      172.23      172.19      4.39 o
  -7   2   8       74.64       72.91      3.39 o
  -6   2   8       21.37       23.56      3.05 o
  -5   2   8      144.51      139.48      3.57 o
  -4   2   8        0.04        1.48      2.93 o
  -3   2   8       10.64       12.09      2.87 o
  -2   2   8      103.18      103.03      4.17 o
  -1   2   8        4.05        7.25      3.11 o
   0   2   8        5.09        6.36      2.76 o
   1   2   8        5.83        7.23      2.46 o
   2   2   8        1.56        3.81      3.07 o
   3   2   8       96.37      106.42      2.94 o
   4   2   8      342.44      360.94      6.50 o
   5   2   8      475.69      495.08      9.56 o
   6   2   8        3.07       11.87      3.50 o
   7   2   8        0.02        2.80      3.26 o
   8   2   8        9.80        8.03      3.56 o
   9   2   8       48.02       41.47      3.60 o
  10   2   8       49.45       46.51      3.60 o
  11   2   8       54.70       53.07      3.87 o
  12   2   8       93.58       99.61      8.61 o
  13   2   8      260.99      276.25      5.16 o
  14   2   8       29.39       38.62      4.26 o
  15   2   8      175.80      181.36      4.16 o
  16   2   8        0.58        7.55      3.93 o
  17   2   8       64.58       63.57      3.81 o
  18   2   8       30.49       31.59      3.97 o
  19   2   8        0.72       -0.01      0.71 o
  20   2   8       40.07       42.70      4.02 o
  21   2   8       49.44       57.09      3.99 o
  22   2   8       51.61       57.54      4.44 o
  23   2   8      203.49      207.51      4.55 o
  24   2   8       34.34       35.10      4.40 o
  25   2   8       40.99       47.21      4.71 o
  26   2   8       22.82       20.29      5.11 o
  27   2   8       34.76       31.93      6.27 o
  28   2   8        6.18        3.89      9.66 o
  29   2   8       85.88       98.22     10.04 o
  30   2   8       90.81      115.21     16.90 o
 -28   3   8        6.36        5.70     14.56 o
 -27   3   8        6.26        6.65     13.25 o
 -26   3   8        1.99        5.28     13.05 o
 -25   3   8        2.77        5.62      6.41 o
 -24   3   8        2.92        1.70      2.76 o
 -23   3   8        0.26        2.52      6.34 o
 -22   3   8        4.03        1.10      2.48 o
 -21   3   8        0.01        0.18      4.88 o
 -20   3   8        8.81        9.93      7.13 o
 -19   3   8        1.23        0.78     17.29 o
 -18   3   8        1.05       -0.47      1.23 o
 -17   3   8        0.71       -1.99      9.21 o
 -16   3   8        0.00       -0.84      4.12 o
 -15   3   8       39.07       34.55      6.19 o
 -14   3   8        0.20        4.55      6.46 o
 -13   3   8       14.37       18.70      6.43 o
 -12   3   8        7.64       11.36      5.43 o
 -11   3   8       37.61       31.15      5.49 o
 -10   3   8       21.27       16.51      8.52 o
  -9   3   8       22.94       12.33      8.35 o
  -8   3   8       19.37       18.90      8.13 o
  -7   3   8        8.84       11.68      7.96 o
  -6   3   8       18.97       23.00      7.77 o
  -5   3   8      165.49      154.07      6.06 o
  -4   3   8       44.63       47.20     12.76 o
  -3   3   8        8.65       10.62      3.95 o
  -2   3   8       53.13       46.13      5.74 o
  -1   3   8       70.52       65.79      3.96 o
   0   3   8       13.51       11.45      3.90 o
   1   3   8       30.53       29.98      3.24 o
   2   3   8        0.10        2.07      4.74 o
   3   3   8       36.83       34.44      4.08 o
   4   3   8        0.14        1.75      3.63 o
   5   3   8       13.23       11.17      5.07 o
   6   3   8        2.46        3.30      5.37 o
   7   3   8        1.58        0.77      4.51 o
   8   3   8        1.10       -0.12      1.31 o
   9   3   8        2.78       -0.05      1.37 o
  10   3   8        1.45        0.82      2.65 o
  11   3   8       14.46       14.21      5.82 o
  12   3   8       17.71       19.70      5.91 o
  13   3   8        7.04        9.86      6.00 o
  14   3   8        0.59        1.11      5.03 o
  15   3   8        2.06        1.26      7.67 o
  16   3   8        0.26        0.48      6.49 o
  17   3   8        1.27        0.74      6.57 o
  18   3   8        0.14        5.35      6.52 o
  19   3   8       43.98       47.37      7.33 o
  20   3   8       84.80       83.12      5.35 o
  21   3   8        1.07        3.01      6.26 o
  22   3   8        0.00        3.85      6.49 o
  23   3   8       46.95       35.84      6.64 o
  24   3   8       16.62       15.45      6.57 o
  25   3   8       10.35        8.18     14.78 o
  26   3   8        6.41        4.86     15.79 o
 -22   4   8       15.74       19.31     13.71 o
 -21   4   8       54.69       52.67     11.75 o
 -20   4   8       16.21       21.11      8.48 o
 -19   4   8        3.32        3.61     10.91 o
 -18   4   8       25.08       24.30      7.92 o
 -17   4   8        6.22        7.00      8.18 o
 -16   4   8        0.09       -0.60      7.65 o
 -15   4   8       52.88       55.27      7.47 o
 -14   4   8        0.09        5.31      7.51 o
 -13   4   8       19.11       33.40      7.04 o
 -12   4   8      189.72      187.47      9.01 o
 -11   4   8       90.00       80.53      6.91 o
 -10   4   8        3.17        9.69      6.66 o
  -9   4   8        0.76        4.47      7.21 o
  -8   4   8       12.04       11.30      9.48 o
  -7   4   8       13.31       12.69      9.04 o
  -6   4   8        9.47       16.74      6.67 o
  -5   4   8      106.05      105.49      6.56 o
  -4   4   8       23.03       36.25     10.70 o
  -3   4   8       38.66       38.50      6.83 o
  -2   4   8        3.24        3.96      6.87 o
  -1   4   8        0.63        0.16      8.58 o
   0   4   8        0.65       -0.07      0.64 o
   1   4   8        6.34        4.58      5.75 o
   2   4   8        2.08        3.40      5.79 o
   3   4   8       49.67       52.93      5.72 o
   4   4   8       41.83       81.87     35.21 o
   5   4   8      176.55      161.41      6.07 o
   6   4   8        7.80       48.27     30.26 o
   7   4   8        9.46       12.19      6.22 o
   8   4   8       48.38       40.34      6.02 o
   9   4   8       13.81       28.65     10.69 o
  10   4   8       41.53       48.30     11.92 o
  11   4   8      107.54      106.88      6.85 o
  12   4   8       40.11       56.65     11.20 o
  13   4   8        0.08       11.25      9.40 o
  14   4   8       11.04       15.94      7.46 o
  15   4   8       29.64       32.74      7.73 o
  16   4   8        0.17        7.41      8.04 o
  17   4   8        4.50        9.99      8.10 o
  18   4   8        1.37       13.18     12.18 o
  19   4   8       76.25       72.67      7.70 o
  20   4   8        2.96       22.27     16.58 o
  21   4   8       45.28       60.40     14.97 o
 -14   5   8        0.28        5.41     13.80 o
 -13   5   8        8.43        7.94      8.24 o
 -12   5   8        5.99        8.84      8.85 o
 -11   5   8       10.71        8.05      8.36 o
 -10   5   8       11.69       14.94      8.62 o
  -9   5   8        0.50        2.77      7.51 o
  -8   5   8        6.43        6.00      8.42 o
  -7   5   8        0.00        6.26      8.44 o
  -6   5   8       13.81       10.79      8.83 o
  -5   5   8        1.73       15.95     12.95 o
  -4   5   8       10.85        9.72     12.77 o
  -3   5   8        4.27       10.22     12.84 o
  -2   5   8        5.84        7.95     12.56 o
  -1   5   8        5.28        9.71     12.66 o
   0   5   8       28.89       26.33     12.84 o
   2   5   8        1.48       -0.56      5.05 o
   3   5   8        8.45       22.40     12.85 o
   4   5   8       66.88       52.36     13.15 o
   5   5   8        2.77       34.42     13.10 o
   6   5   8        9.49       29.91     13.30 o
   7   5   8       21.36       32.72     13.21 o
   8   5   8        0.11        4.04     13.42 o
   9   5   8        4.93       12.34     13.39 o
  10   5   8       41.31       52.08     13.94 o
  11   5   8        2.12       42.14     14.20 o
  12   5   8       34.19       55.01     14.43 o
  13   5   8       12.02       33.87     14.84 o
 -24   1   9        1.50        5.70      7.33 o
 -23   1   9       24.87       22.75      7.02 o
 -22   1   9       11.48       12.45      6.92 o
 -21   1   9        0.40       -0.34      1.31 o
 -20   1   9        2.55        4.52      6.10 o
 -19   1   9       12.18       16.46      5.61 o
 -18   1   9       70.81       66.34      5.03 o
 -17   1   9       20.05       19.87      5.05 o
 -16   1   9        1.44        3.24      4.72 o
 -15   1   9        6.43       10.64      4.90 o
 -14   1   9       32.43       32.43      4.28 o
 -13   1   9       23.58       28.17      4.60 o
 -12   1   9      148.67      154.71      4.63 o
 -11   1   9       86.16       89.09      4.96 o
 -10   1   9       47.79       54.56      5.06 o
  -9   1   9        7.44       11.99      5.02 o
  -8   1   9        3.95        4.65      4.51 o
  -7   1   9        1.22        0.43      3.53 o
  -6   1   9       32.26       33.34      3.84 o
  -5   1   9      186.27      191.84      8.46 o
  -4   1   9        5.27        8.85      3.63 o
  -3   1   9       44.18       48.14      3.21 o
  -2   1   9       17.14       20.83      3.61 o
  -1   1   9        0.97        4.57      3.66 o
   0   1   9       40.66       36.65      3.59 o
   1   1   9        4.36        5.69      3.51 o
   2   1   9       20.52       15.69      3.36 o
   3   1   9       16.81       19.07      3.55 o
   4   1   9      106.07      109.26      3.82 o
   5   1   9       63.84       68.38      3.57 o
   6   1   9       16.22       24.86      3.70 o
   7   1   9      197.58      217.92     10.67 o
   8   1   9      262.77      265.73     12.24 o
   9   1   9        0.20        8.08      3.73 o
  10   1   9       43.64       48.07      3.92 o
  11   1   9      296.72      290.70      5.10 o
  12   1   9        0.04        4.30      3.93 o
  13   1   9        1.42       10.04      3.90 o
  14   1   9      133.67      136.37      4.19 o
  15   1   9        0.09        9.07      4.16 o
  16   1   9       42.32       46.14      5.09 o
  17   1   9       46.85       52.18      5.16 o
  18   1   9        8.56        9.73      4.59 o
  19   1   9        6.22        9.21      4.99 o
  20   1   9        1.44        2.48      4.78 o
  21   1   9       46.34       48.28      4.96 o
  22   1   9       20.74       19.90      5.49 o
  23   1   9      126.66      139.92      5.61 o
  24   1   9      199.66      223.53      8.69 o
  25   1   9        6.59       11.68      8.61 o
  26   1   9        0.47        3.80     12.50 o
 -23   2   9        0.04        0.36      7.92 o
 -22   2   9        0.00        2.37      7.03 o
 -21   2   9        7.30        2.63      6.42 o
 -20   2   9        5.38        1.46      3.28 o
 -19   2   9       25.70       21.61      5.95 o
 -18   2   9        1.17        0.41      4.65 o
 -17   2   9       11.50       13.52      5.44 o
 -16   2   9       31.79       27.45      5.22 o
 -15   2   9       29.36       22.24      5.01 o
 -14   2   9        0.16        4.23      5.16 o
 -13   2   9       74.45       68.88      5.46 o
 -12   2   9       24.45       27.54      4.57 o
 -11   2   9      118.85      121.65      4.69 o
 -10   2   9       36.09       44.26      4.85 o
  -9   2   9        2.21        2.85      4.78 o
  -8   2   9       13.16       13.27      5.38 o
  -7   2   9       41.51       38.41      5.25 o
  -6   2   9        0.24        0.37      5.05 o
  -5   2   9       36.06       29.55      5.12 o
  -4   2   9       10.51       12.01      5.20 o
  -3   2   9        1.07        0.28      1.97 o
  -2   2   9        5.52        1.29      2.02 o
  -1   2   9        2.75        4.62      3.59 o
   0   2   9       34.31       34.05      3.53 o
   1   2   9        6.67        7.15      4.42 o
   2   2   9        7.31        5.46      4.41 o
   3   2   9        6.79        5.89      4.37 o
   4   2   9        6.12        5.62      4.12 o
   5   2   9        7.50       10.29      4.54 o
   6   2   9       33.31       30.77      4.44 o
   7   2   9       19.00       19.25      4.57 o
   8   2   9        7.11        4.65      6.03 o
   9   2   9        6.91        3.65      6.88 o
  10   2   9        1.35        4.11      9.97 o
  11   2   9       31.97       25.44      5.82 o
  12   2   9        2.72        1.67      4.87 o
  13   2   9        0.01       -1.92      4.68 o
  14   2   9        1.48       -0.19      3.77 o
  15   2   9       19.14       14.20      5.80 o
  16   2   9       14.08       13.78      5.59 o
  17   2   9        0.94        2.11      6.25 o
  18   2   9        0.34        2.18      5.05 o
  19   2   9       10.38        8.07      6.42 o
  20   2   9        5.58        6.03      5.41 o
  21   2   9        9.27        7.95      5.92 o
  22   2   9        0.67       -0.13      2.76 o
  23   2   9        0.08        5.36      9.47 o
  24   2   9        7.57        9.24      9.99 o
  25   2   9        1.36        3.15     13.68 o
  26   2   9        1.41       -1.92      4.66 o
 -23   3   9       26.51       27.79     14.75 o
 -22   3   9       20.26       22.24     13.49 o
 -21   3   9        0.45       -4.06     11.25 o
 -20   3   9        2.91       -3.86     14.29 o
 -19   3   9       16.85       19.13      8.70 o
 -18   3   9       38.00       35.93      8.80 o
 -17   3   9        0.22        0.26      9.19 o
 -16   3   9        0.00        0.30      1.65 o
 -15   3   9       19.05       11.64      7.53 o
 -14   3   9        8.23        4.18      8.03 o
 -13   3   9        9.29       18.22      6.97 o
 -12   3   9      189.43      193.08      7.33 o
 -11   3   9      255.49      266.92      7.94 o
 -10   3   9       65.26       73.90      6.52 o
  -9   3   9       53.22       35.84      6.01 o
  -8   3   9       36.13       31.96      5.80 o
  -7   3   9        6.79        8.08      5.97 o
  -6   3   9       39.58       34.95      5.94 o
  -5   3   9       15.32       14.79      5.76 o
  -4   3   9       62.67       75.29      5.64 o
  -3   3   9       22.00       24.14      4.97 o
  -2   3   9       35.25       32.67      7.22 o
  -1   3   9        0.71        2.67      9.40 o
   0   3   9       41.59       42.87      6.67 o
   1   3   9       47.18       46.18      5.26 o
   2   3   9       77.22       63.43      4.93 o
   3   3   9       26.00       73.26     31.69 o
   4   3   9      217.80      203.57      5.30 o
   5   3   9       11.87       35.58     18.83 o
   6   3   9       55.95       52.79      6.37 o
   7   3   9       18.08       17.26      6.78 o
   8   3   9        4.16        3.90      6.98 o
   9   3   9        3.78        1.81      5.74 o
  10   3   9        0.24        0.22      3.08 o
  11   3   9       16.15       19.89      7.30 o
  12   3   9       25.47       28.46      6.97 o
  13   3   9       57.88       53.77      7.01 o
  14   3   9       14.62       30.25     12.03 o
  15   3   9      103.04      123.52      8.18 o
  16   3   9        0.23       19.04     21.44 o
  17   3   9       26.44       21.43      6.52 o
  18   3   9        2.85        5.47      5.67 o
  19   3   9        9.01        7.91      9.32 o
  20   3   9        0.48       -0.80     15.05 o
  21   3   9        0.47       11.80     15.97 o
  22   3   9       35.67       58.71     15.82 o
 -15   4   9        4.50        1.14     13.90 o
 -14   4   9       23.93       21.32     13.04 o
 -13   4   9        3.04        6.81      9.10 o
 -12   4   9       86.65       76.70      9.18 o
 -11   4   9       65.66       67.45      7.85 o
 -10   4   9       37.63       41.24      8.88 o
  -9   4   9       13.90       27.41      9.42 o
  -8   4   9       43.32       44.93     11.84 o
  -7   4   9       12.03       11.71     11.32 o
  -6   4   9        8.13        5.81     10.69 o
  -5   4   9        0.36        2.59     10.34 o
  -4   4   9       18.04       17.74      8.16 o
  -3   4   9       10.01       16.31      8.27 o
  -2   4   9        6.29        5.74      8.40 o
  -1   4   9        2.51        6.87      8.59 o
   0   4   9       16.52        7.45      8.04 o
   1   4   9        6.86       12.83     12.87 o
   2   4   9        0.84        4.22     12.66 o
   3   4   9        8.43        7.29     12.95 o
   4   4   9       11.65        4.13     13.21 o
   5   4   9        0.99       -0.98      3.24 o
   6   4   9        8.41       10.21      7.87 o
   7   4   9        6.54       10.86      7.77 o
   8   4   9        3.79        3.54      7.73 o
   9   4   9        0.06        1.34      8.16 o
  10   4   9        9.63       13.73      8.35 o
  11   4   9        4.25        7.89      8.58 o
  12   4   9        1.09       -1.16      8.47 o
  13   4   9        0.61        0.11      3.42 o
  14   4   9        4.11       16.28      9.95 o
  15   4   9       47.60       62.80     14.57 o
  16   4   9       49.88       47.95     12.50 o
 -19   0  10       12.73       10.97     11.41 o
 -18   0  10      114.40      110.23      9.59 o
 -17   0  10        1.89        4.46     10.47 o
 -16   0  10        4.78       13.09     10.84 o
 -15   0  10      117.07      108.30      8.84 o
 -14   0  10       14.31       12.38     10.20 o
 -13   0  10       12.79       14.50      8.60 o
 -12   0  10       63.06       54.91      9.66 o
 -11   0  10       29.54       31.46      8.29 o
 -10   0  10       29.96       26.04      8.78 o
  -9   0  10       61.35       72.61      9.03 o
  -8   0  10       47.08       45.74      8.50 o
  -7   0  10        9.28       14.38      8.02 o
  -6   0  10        0.09        0.02      0.17 o
  -5   0  10       11.18        5.85      5.54 o
  -4   0  10       16.87       11.88      5.61 o
  -3   0  10        7.71        3.48      5.53 o
  -2   0  10       27.95       26.64      5.42 o
  -1   0  10        4.65       11.93      5.49 o
   0   0  10       10.04       16.67      4.77 o
   1   0  10      162.78      149.08      7.71 o
   2   0  10        5.11       10.49      7.87 o
   3   0  10        0.09        0.31      8.52 o
   4   0  10        7.52        7.82      7.90 o
   5   0  10       14.41       17.06      8.80 o
   6   0  10      103.87      105.40      7.85 o
   7   0  10       41.90       52.15      9.06 o
   8   0  10      550.59      551.55     13.32 o
   9   0  10        0.66       19.52      9.51 o
  10   0  10      337.11      317.12     10.84 o
  11   0  10       83.98       93.28      9.72 o
  12   0  10       48.28       51.09      9.76 o
  13   0  10        5.47        6.25      8.95 o
  14   0  10        7.15        8.18     10.81 o
  15   0  10        6.19       12.82     10.31 o
  16   0  10       21.63       28.96      9.60 o
  17   0  10       71.12       75.66      8.37 o
  18   0  10        3.84        5.57     12.20 o
  19   0  10        0.01       -0.54      7.88 o
  20   0  10       11.36       15.04     12.92 o
  21   0  10        7.36       10.79     13.69 o
  22   0  10       88.42       97.72     13.71 o
 -19   1  10        0.04        5.94     11.93 o
 -18   1  10       62.37       54.57      8.11 o
 -17   1  10        3.98        1.32      5.17 o
 -16   1  10        8.78        9.90      7.18 o
 -15   1  10        7.54        8.44      6.96 o
 -14   1  10      225.24      221.30      7.18 o
 -13   1  10       37.46       37.52      6.35 o
 -12   1  10       10.06       10.83      5.84 o
 -11   1  10        5.18        6.57      5.45 o
 -10   1  10        0.49       -0.46      1.93 o
  -9   1  10       27.03       19.39      6.41 o
  -8   1  10       15.63       15.00      6.19 o
  -7   1  10       17.72       14.63      6.12 o
  -6   1  10       16.09       12.81      4.41 o
  -5   1  10       32.88       25.19      4.37 o
  -4   1  10        5.06        5.58      4.88 o
  -3   1  10        1.84       -0.49      4.25 o
  -2   1  10        0.11       -0.70      3.32 o
  -1   1  10        8.12        9.50      4.92 o
   0   1  10        0.88       -0.21      2.72 o
   1   1  10        6.49        5.16      4.88 o
   2   1  10        2.37       -0.23      1.52 o
   3   1  10        9.94        8.15      5.95 o
   4   1  10        7.47        3.96      6.07 o
   5   1  10        3.47        0.14      2.34 o
   6   1  10        0.06       -0.77      5.67 o
   7   1  10       42.15       44.14      7.26 o
   8   1  10       47.56       48.53      6.75 o
   9   1  10       13.52       12.46      5.92 o
  10   1  10       22.97       24.64      6.76 o
  11   1  10       25.01       23.27      6.99 o
  12   1  10       16.32       17.93      6.63 o
  13   1  10       33.73       25.80      6.61 o
  14   1  10       27.98       25.89      7.20 o
  15   1  10        7.76        4.05      7.81 o
  16   1  10        0.04        3.31     11.09 o
  17   1  10        3.15        7.66     10.56 o
 -18   2  10        1.68        0.41      2.10 o
 -17   2  10        1.05        3.65      8.39 o
 -16   2  10        1.82        1.35      4.75 o
 -15   2  10       26.99       24.30      5.66 o
 -14   2  10       16.20       12.07      5.93 o
 -13   2  10        3.44        7.76      6.17 o
 -12   2  10      130.96      120.51      6.38 o
 -11   2  10       63.96       66.38      6.13 o
 -10   2  10        0.86        4.09      7.30 o
  -9   2  10       31.32       30.71      6.80 o
  -8   2  10        9.07       11.57      7.00 o
  -7   2  10        3.46        3.61      6.97 o
  -6   2  10        5.63        2.19      6.75 o
  -5   2  10        0.03       -1.81      4.55 o
  -4   2  10       26.84       27.86     10.01 o
  -3   2  10        4.70        0.28    256.89 o
  -2   2  10        9.69       15.95     10.51 o
  -1   2  10        0.58        1.73     10.40 o
   0   2  10       27.11       31.66     10.12 o
   1   2  10      154.33      156.30      5.59 o
   2   2  10        8.41       21.09      9.87 o
   3   2  10        7.20        9.02      5.77 o
   4   2  10       25.92       29.78      7.93 o
   5   2  10       17.49       18.13      7.30 o
   6   2  10       21.07       39.34     15.98 o
   7   2  10      152.09      146.31      5.79 o
   8   2  10        5.24       27.26     18.39 o
   9   2  10        6.82       11.13      6.01 o
  10   2  10       37.08       41.72      6.40 o
  11   2  10        0.24        2.23      6.67 o
  12   2  10        0.01        3.04      7.19 o
  13   2  10       13.75       17.24      6.94 o
  14   2  10       56.67       61.28      7.85 o
  15   2  10       33.92       38.45     11.01 o
  16   2  10        5.12        6.31     11.23 o
 -16   3  10        2.72        3.03     14.27 o
 -15   3  10       10.07        7.83      9.43 o
 -14   3  10        8.23       10.58      9.48 o
 -13   3  10        3.92       -0.04      4.36 o
 -12   3  10        6.02        7.47      8.53 o
 -11   3  10        0.83       -0.27      6.43 o
 -10   3  10        2.61        0.37      7.49 o
  -9   3  10        4.89        6.03      7.76 o
  -8   3  10        1.84        6.98     11.58 o
  -7   3  10       15.22       10.80     11.62 o
  -6   3  10        9.39        3.07     11.91 o
  -5   3  10       11.70       16.54     11.58 o
  -4   3  10       14.02       10.74     11.13 o
  -3   3  10       35.42       28.56     11.16 o
  -2   3  10        6.97        7.90     11.53 o
  -1   3  10        1.55        4.31     11.34 o
   0   3  10        0.17        2.95      8.82 o
   1   3  10       15.83       20.47      8.59 o
   2   3  10        6.29       12.22      9.13 o
   3   3  10        5.98        7.90      8.75 o
   4   3  10        0.33       -3.38     19.38 o
   5   3  10        1.17        2.50      8.29 o
   6   3  10        2.27        2.24      8.29 o
   7   3  10        9.71        7.13      8.77 o
   8   3  10        1.00        4.22      9.04 o
   9   3  10        1.37        0.93      8.94 o
  10   3  10        0.93        0.80      6.37 o
  11   3  10        0.35       -1.20      6.52 o
  12   3  10        0.84        0.48     11.29 o
  13   3  10        9.50       10.58      9.29 o
  14   3  10        5.88       17.46     16.42 o
  15   3  10        6.33       14.59     16.75 o
  16   3  10        0.77        8.89     17.38 o
  -2   4  10        5.69        3.16     13.85 o
 -13   1  11       24.30       25.24     11.86 o
 -12   1  11        0.04        7.49     12.79 o
 -11   1  11       15.36       18.61      8.25 o
 -10   1  11       19.50       15.94      7.27 o
  -9   1  11       10.17        8.00      7.25 o
  -8   1  11        9.97       12.12      8.67 o
  -7   1  11        8.50        7.20     12.65 o
  -6   1  11        2.99       -3.43     11.23 o
  -5   1  11        1.47        2.18     12.34 o
  -4   1  11        0.00        3.22     12.51 o
  -3   1  11        9.18       10.54     10.80 o
  -2   1  11       32.19       22.53     11.36 o
  -1   1  11       11.05       10.78     11.02 o
   0   1  11       50.03       46.09     10.52 o
   1   1  11       29.97       29.19     11.61 o
   2   1  11       12.28       14.11     10.41 o
   3   1  11        7.03       11.11      7.85 o
   4   1  11        5.93        7.02      7.67 o
   5   1  11        5.98        4.40      8.15 o
   6   1  11       20.05       24.66      8.13 o
   7   1  11      161.39      154.96      8.16 o
   8   1  11        2.09        1.90      7.66 o
   9   1  11       12.93       12.08     12.52 o
  10   1  11        0.19        4.39     12.45 o
 -10   2  11        1.48        5.40     14.84 o
  -7   2  11        2.25        4.85     14.31 o
  -6   2  11        4.66        3.50     14.21 o
  -5   2  11        0.09       -3.50      8.27 o
  -4   2  11        2.27        1.15     13.59 o
  -3   2  11        0.21        4.53     13.54 o
  -2   2  11        0.47        2.63     13.49 o
   0   2  11        1.59       -1.58     11.39 o
   1   2  11       12.16        6.40     12.30 o
   2   2  11        1.05        0.52     16.23 o
   3   2  11        0.51       -3.10     27.42 o
   6   2  11        7.26       14.43     12.69 o
   7   2  11       34.39       34.08     12.53 o
   8   2  11        0.25        3.64     12.52 o
   9   2  11        4.51        5.92     12.36 o
 
